# Supplementary material for: Transcriptomic Identification of Key Genes Responding to High Heat Stress in Moso Bamboo (Phyllostachys edulis)
Source: Genes (Basel). 2025 Jul 23;16(8):855. doi: 10.3390/genes16080855 (PMC12386143; doi:10.3390/genes16080855)
Supplement: Supplementary file 1 [file genes-16-00855-s001.zip]

Archive with 1 entries (1 files):
- genes-3718552-supplementary.xlsx
