# Supplementary material for: Transcriptomic Identification of Key Genes Responding to High Heat Stress in Moso Bamboo (Phyllostachys edulis)
Source: Genes (Basel). 2025 Jul 23;16(8):855. doi: 10.3390/genes16080855 (PMC12386143; doi:10.3390/genes16080855)
Supplement: Supplementary file 1 [file genes-16-00855-s001.zip › genes-3718552-supplementary.xlsx]

## Sheet: Table S1
Table S1 The primer used in this study
1-PH02Gene25672-171F	GGGAGGAGGTGAAGGTGATG
1-PH02Gene25672-171R	TGCTCTTGTCGCACTCATCC
2-PH02Gene14139-143F2	AAGGTGATAGTGGAGGACGA
2-PH02Gene14139-143R2	TTGCTCTTGTCGCACTCAT
3-PH02Gene09089-83F	ACCTCGTCAAGAAGCACTCG
3-PH02Gene09089-83R	GTCGCTGATCTCCTTCTCGG
5-PH02Gene16951-189F	AACTTCTCCAGCTTCGTCCG
5-PH02Gene16951-189R	CTCCAGGCAAGATGTGAGGG
6-PH02Gene17166-196F	TGTGGCTGTTTGAGGATGCA
6-PH02Gene17166-196R	CCATTCCTGTCGGCCTTCAT
7-PH02Gene00033-155F	ACTACCTCTCCGTCACCACC
7-PH02Gene00033-155R	CGACTGGAGGTTGCACTTGA
8-PH02Gene27178-112F2	GGAGCTTCCAGGTGAAACTTAT
8-PH02Gene27178-112R2	GTGGATGTTCCTAACCCTCTTATC
9-PH02Gene32313-114F2	TGTGGATTCTCACCACGTTC
9-PH02Gene32313-114R2	GGATCTGGTTGTAGTAGCTCTTG
10-PH02Gene10265-96F2:	AGATGCACTCCAACCACTTC
10-PH02Gene10265-96R2	TCCTATCAATCCCTTGCCAATC
11-PH02Gene27441-122F	AGATCAAGAATGGCCGGCTC
11-PH02Gene27441-122R	GTTGTTGTTGACGGGGTTGG
12-PH02Gene32429-105F2	GCCGATGTCAACATCACAATG
12-PH02Gene32429-105R2	CCTCATCGAGCATCCAACAA
13-PH02Gene36763-93F2	TTCAAGGGCTTCACCATCTC
13-PH02Gene36763-93R2	AATGGAAGCCTGAACAGAGTAG
14-PH02Gene40492-106F2	TCACGGAGATACGCCTCAA
14-PH02Gene40492-106R2	AGGTTGCGGTTCACCATTC
15-PH02Gene01231-98F2	GAGGTCGAGTACAACCCATTC
15-PH02Gene01231-98R2	TTCTGGCAACCCTTTCTATCC
16-PH02Gene41897-147F	AAGGTGAGCTTGGAGATGGC
16-PH02Gene41897-147R	GTACACCCCTTCCAGCCTTC

## Sheet: Table S2.
Table S2 Sequencing data statistics
Sample	Raw Reads	Raw Bases	Clean Reads	Clean Bases	Error Rate(%)	Q20(%)	Q30(%)	GC Content(%)
CK1	56468246	8526705146	56140226	8432545888	0.0114	99.11	97.05	48.98
CK2	50655672	7649006472	50371446	7566918609	0.0115	99.09	96.99	48.96
CK3	53212622	8035105922	52896694	7946066688	0.0115	99.09	96.97	49.01
T1_1	57847852	8735025652	57490080	8626981294	0.0115	99.04	96.84	50.83
T1_2	54698246	8259435146	54337454	8160758077	0.0115	99.04	96.85	50.9
T1_3	44933488	6784956688	44641828	6703927036	0.0115	99.05	96.87	50.85
T2_1	48325440	7297141440	48056822	7215756660	0.0115	99.06	96.88	48.2
T2_2	42765156	6457538556	42508908	6383618303	0.0115	99.08	96.94	48.34
T2_3	44753186	6757731086	44500910	6673871904	0.0115	99.1	97	48.29

## Sheet: Table S3.
Table S3 Statistical table of transcriptome sequencing data comparison results
Sample	Total Reads	Total Mapped	Multiple Mapped	Uniquely Mapped
CK1	56140226	53,214,990(94.79%)	2,493,394(4.44%)	50,721,596(90.35%)
CK2	50371446	47,685,462(94.67%)	2,195,097(4.36%)	45,490,365(90.31%)
CK3	52896694	50,090,408(94.69%)	2,284,721(4.32%)	47,805,687(90.38%)
T1_1	57490080	54,601,501(94.98%)	2,336,788(4.06%)	52,264,713(90.91%)
T1_2	54337454	51,582,428(94.93%)	2,214,649(4.08%)	49,367,779(90.85%)
T1_3	44641828	42,383,955(94.94%)	1,757,380(3.94%)	40,626,575(91.01%)
T2_1	48056822	45,093,705(93.83%)	2,066,383(4.3%)	43,027,322(89.53%)
T2_2	42508908	39,927,745(93.93%)	1,801,384(4.24%)	38,126,361(89.69%)
T2_3	44500910	41,740,983(93.8%)	1,906,752(4.28%)	39,834,231(89.51%)

## Sheet: Table S4.
Table S4 Functional annotation statistics table
	Expre_Gene number（percent）	Expre_Transcript number（percent）	All_Gene number（percent）	All_Transcript number（percent）
GO	32759(0.8471)	31591(0.8499)	42699(0.8383)	42699(0.8383)
KEGG	17547(0.4537)	16840(0.453)	22600(0.4437)	22600(0.4437)
EggNOG	37504(0.9698)	36171(0.9731)	48801(0.9581)	48801(0.9581)
NR	37905(0.9801)	36547(0.9832)	49476(0.9713)	49476(0.9713)
Swiss-Prot	31795(0.8221)	30729(0.8267)	40728(0.7996)	40728(0.7996)
Pfam	33388(0.8633)	32332(0.8698)	42937(0.843)	42937(0.843)
Total_anno	37964(0.9817)	36598(0.9846)	49590(0.9736)	49590(0.9736)
Total	38673(1.0)	37172(1.0)	50936(1)	50936(1)
Note: Columns: (1) Expre_Gene number (percent): the annotation status of the genes expressed in this project (i.e., the expression is not 0 in at least one sample) in each database; (2) Expre_Transcript number (percent): the annotation status of the transcripts expressed in this project (i.e., the expression is not 0) in each database; (3) All_Gene number (percent): all coding genes of the specie…

## Sheet: Table S5.
Table S5 Tactor identification statistics
TF family	Gene number	Transcript number
AP2	46	69
ARF	50	88
B3	136	187
BBR-BPC	9	11
BES1	13	28
C2H2	43	55
C3H	78	156
CAMTA	15	44
CO-like	17	35
CPP	19	42
DBB	28	53
Dof	73	76
E2F/DP	24	36
EIL	16	30
ERF	258	307
FAR1	77	126
GATA	58	105
GRAS	153	176
GRF	23	26
GeBP	26	35
HB-PHD	6	12
HB-other	178	238
HD-ZIP	32	40
HSF	58	128
LBD (AS2/LOB)	65	74
LFY	2	2
LSD	9	18
MIKC	48	67
MYB	270	326
MYB_related	207	393
M_type	117	151
NAC	267	365
NF-X1	3	5
NF-YA	20	48
Nin-like	21	34
RAV	10	10
S1Fa-like	2	3
SBP	38	64
SRS	10	10
TALE	17	18
TCP	50	57
WRKY	195	280
Whirly	6	10
YABBY	16	18
ZF-HD	29	30
bHLH	257	329
bZIP	174	302
	3269

## Sheet: Table S6.
Table S6 Expression differential expression gene statistics
Gene ID	Gene Name	Gene Description	T2_vs_T1	T2_vs_CK	T1_vs_CK	Sum
22203			15817	18906	7044	22203
PH02Gene43691			no|up	yes|up	yes|up	2
PH02Gene37527			yes|down	yes|down	no|down	2
PH02Gene37521			yes|up	yes|up	no|up	2
PH02Gene05149			yes|up	yes|up	no|up	2
PH02Gene20431			yes|up	yes|up	yes|up	3
PH02Gene44519			yes|down	yes|down	yes|down	3
PH02Gene37523			yes|down	yes|down	no|down	2
PH02Gene17383			no|down	yes|down	no|down	1
PH02Gene43695			yes|down	yes|down	no|down	2
PH02Gene43692			yes|up	yes|up	no|up	2
PH02Gene43694			yes|up	no|up	no|down	1
PH02Gene05142			yes|up	yes|up	no|up	2
PH02Gene48613			yes|down	yes|down	no|up	2
PH02Gene20436			yes|down	yes|down	no|up	2
PH02Gene41123			yes|down	yes|down	no|up	2
PH02Gene05147			yes|down	yes|down	no|down	2
PH02Gene01620			yes|down	yes|down	no|down	2
PH02Gene26126			yes|up	yes|up	no|up	2
PH02Gene14507			yes|up	yes|up	no|up	2
PH02Gene45390			no|up	yes|up	yes|up	2
PH02Gene39527			yes|up	yes|up	no|up	2
PH02Gene41879			yes|up	yes|up	no|up	2
PH02Gene33528			yes|down	yes|down	no|down	2
PH02Gene10997			yes|down	yes|up	yes|up	3
PH02Gene23141			no|down	yes|up	yes|up	2
PH02Gene13909			no|up	yes|up	yes|up	2
PH02Gene25846			yes|down	yes|down	no|up	2
PH02Gene43222			no|up	yes|up	yes|up	2
PH02Gene11103			yes|down	yes|down	no|down	2
PH02Gene42614			yes|down	yes|down	no|up	2
PH02Gene07810			yes|up	yes|up	no|down	2
PH02Gene29367			no|up	yes|up	no|up	1
PH02Gene15172			no|down	yes|down	no|down	1
PH02Gene03871			yes|down	yes|down	no|up	2
PH02Gene06807			yes|down	yes|down	yes|up	3
PH02Gene27507			yes|down	yes|down	no|down	2
PH02Gene35417			yes|up	yes|up	no|up	2
PH02Gene40677			no|down	yes|down	yes|down	2
PH02Gene43892			yes|down	yes|down	no|down	2
PH02Gene35966			no|down	yes|down	no|down	1
PH02Gene41698			no|up	yes|up	no|up	1
PH02Gene50937			yes|up	yes|up	no|down	2
PH02Gene29625			yes|up	yes|up	no|down	2
PH02Gene42571			yes|down	yes|down	no|up	2
PH02Gene04952			no|up	yes|down	yes|down	2
PH02Gene43220			no|down	no|up	yes|up	1
PH02Gene36009			yes|up	yes|up	no|up	2
PH02Gene01112			yes|down	yes|down	no|down	2
PH02Gene06497			yes|up	no|up	yes|down	2
PH02Gene31862			yes|up	yes|up	no|down	2
PH02Gene15905			yes|up	yes|up	no|up	2
PH02Gene21288			no|down	yes|up	yes|up	2
PH02Gene22737			yes|up	yes|up	no|up	2
PH02Gene12678			yes|down	yes|down	no|down	2
PH02Gene21828			yes|down	yes|down	yes|down	3
PH02Gene21823			yes|up	yes|down	yes|down	3
PH02Gene23466			no|up	yes|down	yes|down	2
PH02Gene48490			yes|up	yes|up	no|down	2
PH02Gene33810			yes|down	no|down	yes|up	2
PH02Gene46214			no|down	yes|down	no|down	1
PH02Gene18699			no|down	yes|down	no|down	1
PH02Gene12062			yes|down	no|down	yes|up	2
PH02Gene12066			yes|up	yes|up	no|down	2
PH02Gene37648			no|down	yes|down	yes|down	2
PH02Gene44517			yes|up	yes|up	no|up	2
PH02Gene29439			yes|down	yes|down	no|down	2
PH02Gene16239			yes|down	yes|down	no|down	2
PH02Gene14504			yes|down	no|up	yes|up	2
PH02Gene22921			yes|down	yes|down	no|up	2
PH02Gene10992			no|down	yes|down	no|down	1
PH02Gene25260			no|up	yes|up	no|up	1
PH02Gene42577			yes|down	yes|down	no|up	2
PH02Gene04959			yes|up	yes|up	no|up	2
PH02Gene36003			yes|down	yes|down	no|up	2
PH02Gene11101			yes|down	yes|down	no|down	2
PH02Gene11102			yes|down	yes|down	no|down	2
PH02Gene32274			yes|up	yes|up	yes|up	3
PH02Gene07813			yes|up	yes|up	no|down	2
PH02Gene07814			yes|down	yes|up	yes|up	3
PH02Gene34335			yes|down	yes|down	yes|down	3
PH02Gene07364			yes|up	yes|up	no|up	2
PH02Gene48611			no|down	yes|down	yes|down	2
PH02Gene31867			no|up	yes|up	yes|up	2
PH02Gene51379			yes|down	yes|down	no|down	2
PH02Gene01323			yes|up	yes|up	no|down	2
PH02Gene44511			yes|down	yes|down	no|up	2
PH02Gene47379			yes|up	yes|up	yes|up	3
PH02Gene26750			yes|up	no|up	no|down	1
PH02Gene06808			no|down	no|up	yes|up	1
PH02Gene10379			yes|down	yes|down	no|up	2
PH02Gene31084			no|down	yes|down	no|down	1
PH02Gene33521			yes|down	yes|down	no|up	2
PH02Gene11599			yes|down	yes|down	yes|down	3
PH02Gene33520			yes|down	no|up	yes|up	2
PH02Gene12554			yes|down	yes|down	no|down	2
PH02Gene10907			yes|down	yes|down	no|up	2
PH02Gene27525			yes|down	yes|down	no|down	2
PH02Gene29598			yes|down	yes|down	no|up	2
PH02Gene35412			yes|down	yes|down	no|down	2
PH02Gene21368			no|down	yes|down	no|down	1
PH02Gene33818			yes|up	yes|up	yes|up	3
PH02Gene28973			yes|down	yes|down	no|down	2
PH02Gene15504			yes|down	yes|down	no|down	2
PH02Gene29621			yes|up	yes|up	yes|up	3
PH02Gene45840			yes|down	yes|down	no|up	2
PH02Gene42572			yes|up	yes|up	yes|up	3
PH02Gene49707			yes|down	yes|down	no|down	2
PH02Gene00248			yes|down	yes|down	yes|down	3
PH02Gene18506			no|up	yes|up	no|up	1
PH02Gene30923			yes|down	yes|down	no|up	2
PH02Gene32278			yes|down	yes|down	no|down	2
PH02Gene27385			no|down	yes|down	no|down	1
PH02Gene24674			no|up	yes|down	yes|down	2
PH02Gene21822			no|down	yes|down	yes|down	2
PH02Gene23467			no|down	yes|up	yes|up	2
PH02Gene11375			no|down	yes|down	no|up	1
PH02Gene30356			no|down	yes|up	yes|up	2
PH02Gene46636			no|down	yes|down	no|down	1
PH02Gene19924			no|up	yes|up	yes|up	2
PH02Gene34458			no|up	yes|up	yes|up	2
PH02Gene20433			yes|up	yes|up	no|down	2
PH02Gene30501			yes|up	no|up	no|down	1
PH02Gene41127			yes|up	yes|up	yes|down	3
PH02Gene39523			yes|up	yes|up	yes|up	3
PH02Gene42578			no|down	no|up	yes|up	1
PH02Gene38095			yes|up	yes|up	no|up	2
PH02Gene00244			no|down	yes|down	yes|down	2
PH02Gene08095			yes|up	yes|up	no|down	2
PH02Gene47435			yes|down	yes|down	no|up	2
PH02Gene11100			yes|up	yes|up	no|down	2
PH02Gene06499			yes|up	yes|up	yes|up	3
PH02Gene19750			yes|up	yes|up	no|up	2
PH02Gene19752			no|up	yes|up	no|up	1
PH02Gene17624			yes|down	yes|down	no|down	2
PH02Gene34338			yes|up	yes|up	no|down	2
PH02Gene21178			yes|down	yes|down	no|down	2
PH02Gene29369			no|up	yes|up	no|up	1
PH02Gene24673			yes|up	yes|up	no|down	2
PH02Gene24672			yes|up	no|down	yes|down	2
PH02Gene22735			yes|down	yes|down	yes|down	3
PH02Gene01328			yes|down	yes|down	no|up	2
PH02Gene42904			no|down	yes|down	no|down	1
PH02Gene19103			no|down	no|up	yes|up	1
PH02Gene11378			yes|down	yes|down	no|up	2
PH02Gene06809			no|up	yes|up	no|down	1
PH02Gene06805			yes|up	yes|up	no|down	2
PH02Gene07177			no|up	yes|up	no|up	1
PH02Gene32686			yes|up	yes|up	no|up	2
PH02Gene13990			yes|up	yes|up	no|up	2
PH02Gene40672			yes|down	yes|down	no|down	2
PH02Gene17782			yes|up	no|up	no|down	1
PH02Gene45842			no|down	yes|down	yes|down	2
PH02Gene45848			yes|down	yes|down	yes|up	3
PH02Gene00729			yes|up	yes|up	no|down	2
PH02Gene19928			yes|down	yes|down	no|down	2
PH02Gene19923			yes|down	yes|down	no|down	2
PH02Gene21614			yes|down	yes|down	yes|down	3
PH02Gene14850			yes|up	yes|up	no|up	2
PH02Gene26129			no|up	yes|up	yes|up	2
PH02Gene27839			yes|down	yes|down	no|down	2
PH02Gene35962			yes|down	yes|down	no|down	2
PH02Gene41125			no|down	yes|down	yes|down	2
PH02Gene46473			yes|down	yes|down	no|up	2
PH02Gene33523			no|down	no|up	yes|up	1
PH02Gene17591			yes|up	yes|up	yes|up	3
PH02Gene25978			yes|down	yes|down	no|down	2
PH02Gene05313			yes|up	yes|up	no|up	2
PH02Gene39785			yes|down	no|down	no|up	1
PH02Gene19756			yes|up	yes|up	yes|down	3
PH02Gene26292			yes|up	yes|up	no|up	2
PH02Gene33645			yes|down	yes|down	no|down	2
PH02Gene05432			no|down	yes|up	yes|up	2
PH02Gene21829			yes|up	yes|up	no|down	2
PH02Gene14220			yes|up	yes|up	no|down	2
PH02Gene36761			no|down	yes|up	yes|up	2
PH02Gene11594			yes|down	yes|down	no|up	2
PH02Gene27503			yes|down	no|down	yes|up	2
PH02Gene32685			yes|down	no|down	no|up	1
PH02Gene13331			no|down	yes|down	yes|down	2
PH02Gene35415			yes|up	yes|up	no|up	2
PH02Gene30681			yes|up	yes|up	no|up	2
PH02Gene12552			yes|up	no|up	no|down	1
PH02Gene00898			yes|down	yes|down	no|down	2
PH02Gene35961			yes|up	yes|up	no|down	2
PH02Gene41124			yes|down	yes|down	no|up	2
PH02Gene39522			yes|down	no|down	no|up	1
PH02Gene50933			no|up	yes|down	yes|down	2
PH02Gene29596			no|up	yes|up	yes|up	2
PH02Gene38885			no|up	yes|up	no|up	1
PH02Gene25266			yes|up	no|up	yes|down	2
PH02Gene25268			yes|up	no|up	no|down	1
PH02Gene23140			no|down	yes|up	yes|up	2
PH02Gene00790			no|up	yes|down	yes|down	2
PH02Gene05317			no|up	yes|up	yes|up	2
PH02Gene08090			yes|up	yes|up	no|up	2
PH02Gene30924			yes|down	no|up	yes|up	2
PH02Gene24818			yes|up	yes|up	no|down	2
PH02Gene50749			yes|down	no|up	yes|up	2
PH02Gene16578			yes|down	yes|down	no|up	2
PH02Gene16575			yes|up	yes|up	no|up	2
PH02Gene16571			yes|down	yes|down	no|down	2
PH02Gene15906			yes|down	yes|down	no|up	2
PH02Gene22488			yes|up	yes|up	yes|down	3
PH02Gene25109			no|down	no|up	yes|up	1
PH02Gene05431			yes|down	no|down	yes|up	2
PH02Gene01326			yes|up	yes|up	no|up	2
PH02Gene42909			yes|down	yes|down	no|down	2
PH02Gene11372			no|up	yes|up	no|up	1
PH02Gene42639			yes|down	yes|down	no|down	2
PH02Gene48491			yes|down	yes|down	yes|up	3
PH02Gene48493			yes|down	no|up	yes|up	2
PH02Gene36941			yes|up	yes|up	no|up	2
PH02Gene18826			yes|down	no|down	yes|up	2
PH02Gene17290			no|up	yes|down	yes|down	2
PH02Gene12069			yes|down	yes|down	yes|up	3
PH02Gene45847			yes|down	yes|down	no|up	2
PH02Gene14156			yes|up	yes|up	no|down	2
PH02Gene43696			yes|down	yes|down	no|down	2
PH02Gene26124			yes|down	yes|down	yes|down	3
PH02Gene16387			yes|down	yes|down	no|up	2
PH02Gene35960			yes|down	yes|down	no|down	2
PH02Gene41120			yes|down	yes|down	no|up	2
PH02Gene14502			yes|up	yes|up	no|up	2
PH02Gene41875			no|down	yes|down	no|down	1
PH02Gene41694			yes|up	no|up	no|down	1
PH02Gene10990			no|up	yes|up	yes|up	2
PH02Gene29597			yes|up	yes|up	no|down	2
PH02Gene21365			yes|up	yes|up	no|up	2
PH02Gene28971			yes|up	yes|up	no|up	2
PH02Gene50439			yes|up	yes|up	no|no test	2
PH02Gene11818			yes|up	no|up	yes|down	2
PH02Gene06146			yes|up	yes|up	yes|up	3
PH02Gene20385			yes|up	no|up	no|down	1
PH02Gene06498			yes|down	yes|down	no|down	2
PH02Gene34330			no|down	yes|down	no|down	1
PH02Gene07363			no|up	yes|up	no|down	1
PH02Gene16579			no|down	yes|down	yes|down	2
PH02Gene15900			yes|up	yes|up	no|up	2
PH02Gene33646			no|up	yes|up	no|up	1
PH02Gene21286			yes|down	yes|down	yes|down	3
PH02Gene22730			yes|down	yes|down	yes|up	3
PH02Gene05435			yes|down	yes|down	no|down	2
PH02Gene06800			yes|up	yes|up	no|down	2
PH02Gene06801			no|up	yes|up	yes|up	2
PH02Gene31082			no|down	yes|down	yes|down	2
PH02Gene11597			yes|down	no|down	yes|up	2
PH02Gene10421			yes|down	yes|down	no|down	2
PH02Gene13991			yes|up	no|up	yes|down	2
PH02Gene49721			no|up	no|down	yes|down	1
PH02Gene30351			yes|down	yes|down	no|down	2
PH02Gene12068			yes|down	yes|down	yes|up	3
PH02Gene45846			yes|down	no|down	yes|up	2
PH02Gene46633			no|down	yes|down	no|down	1
PH02Gene46630			yes|up	yes|up	yes|up	3
PH02Gene26121			yes|down	yes|down	no|up	2
PH02Gene27836			yes|up	yes|up	no|up	2
PH02Gene35964			yes|down	yes|down	no|up	2
PH02Gene26382			yes|up	yes|up	yes|up	3
PH02Gene16233			yes|down	no|down	no|up	1
PH02Gene41697			no|up	yes|down	yes|down	2
PH02Gene10998			yes|down	no|down	no|up	1
PH02Gene21361			yes|down	yes|down	no|down	2
PH02Gene28975			no|down	yes|down	yes|down	2
PH02Gene04953			yes|up	yes|up	no|up	2
PH02Gene25849			yes|down	no|down	yes|up	2
PH02Gene44162			yes|down	yes|down	yes|down	3
PH02Gene43225			yes|up	yes|up	no|up	2
PH02Gene06491			yes|down	yes|down	no|down	2
PH02Gene16570			yes|down	yes|down	no|up	2
PH02Gene15907			yes|up	yes|up	no|down	2
PH02Gene12679			no|down	yes|down	no|down	1
PH02Gene05433			yes|down	no|down	no|up	1
PH02Gene01321			yes|down	no|down	yes|up	2
PH02Gene23468			yes|up	yes|up	no|up	2
PH02Gene19106			yes|down	yes|down	no|down	2
PH02Gene42633			yes|down	yes|down	no|up	2
PH02Gene36769			yes|down	no|down	yes|up	2
PH02Gene36946			yes|down	yes|down	no|up	2
PH02Gene32680			no|down	yes|down	yes|down	2
PH02Gene16749			no|up	no|down	yes|down	1
PH02Gene21612			no|up	yes|up	yes|up	2
PH02Gene34451			yes|up	no|up	no|down	1
PH02Gene05870			no|down	yes|down	no|down	1
PH02Gene26127			yes|down	yes|down	no|up	2
PH02Gene27833			no|up	yes|up	no|up	1
PH02Gene35967			yes|down	yes|down	yes|down	3
PH02Gene41872			no|down	yes|down	no|down	1
PH02Gene21363			yes|up	yes|up	no|up	2
PH02Gene29628			yes|up	yes|up	yes|up	3
PH02Gene29623			no|up	yes|up	yes|up	2
PH02Gene09328			yes|down	yes|down	no|up	2
PH02Gene24814			yes|down	yes|down	no|down	2
PH02Gene36005			yes|up	yes|down	yes|down	3
PH02Gene17620			yes|up	no|up	yes|down	2
PH02Gene07366			yes|down	yes|down	yes|up	3
PH02Gene07367			no|down	yes|up	yes|up	2
PH02Gene07369			yes|up	yes|up	no|up	2
PH02Gene13506			yes|down	yes|down	no|down	2
PH02Gene21827			yes|down	yes|down	no|down	2
PH02Gene21820			yes|up	yes|up	no|up	2
PH02Gene23469			yes|up	yes|up	no|up	2
PH02Gene19107			yes|up	yes|up	no|down	2
PH02Gene32064			no|down	yes|up	yes|up	2
PH02Gene48497			yes|down	yes|down	yes|down	3
PH02Gene38444			yes|down	yes|down	no|up	2
PH02Gene07174			no|up	yes|up	yes|up	2
PH02Gene17435			yes|down	yes|down	no|up	2
PH02Gene30683			yes|down	yes|down	no|down	2
PH02Gene33813			no|down	yes|down	no|down	1
PH02Gene33817			no|up	yes|up	no|up	1
PH02Gene50263			yes|down	yes|down	no|down	2
PH02Gene17299			no|down	yes|down	no|down	1
PH02Gene12061			no|down	yes|down	yes|down	2
PH02Gene44589			yes|down	yes|down	no|down	2
PH02Gene15590			yes|up	yes|up	yes|up	3
PH02Gene46474			yes|up	yes|up	yes|down	3
PH02Gene14500			yes|down	yes|down	no|down	2
PH02Gene10993			yes|up	yes|up	no|down	2
PH02Gene03261			yes|up	yes|up	no|down	2
PH02Gene29594			yes|down	yes|down	no|down	2
PH02Gene12261			no|up	yes|up	no|up	1
PH02Gene26946			yes|up	yes|up	no|down	2
PH02Gene42573			yes|up	yes|up	no|up	2
PH02Gene47437			no|down	yes|down	no|down	1
PH02Gene11814			yes|up	yes|up	no|up	2
PH02Gene44168			yes|up	yes|up	yes|up	3
PH02Gene30925			no|up	yes|down	yes|down	2
PH02Gene30921			no|up	yes|down	yes|down	2
PH02Gene06144			yes|up	yes|up	no|up	2
PH02Gene15795			yes|up	no|up	no|down	1
PH02Gene06490			no|down	yes|up	yes|up	2
PH02Gene34333			yes|down	no|up	yes|up	2
PH02Gene34332			yes|down	no|up	yes|up	2
PH02Gene07362			yes|down	yes|down	no|up	2
PH02Gene07361			no|down	yes|down	yes|down	2
PH02Gene05434			yes|down	yes|down	yes|up	3
PH02Gene01324			yes|down	yes|up	yes|up	3
PH02Gene01327			yes|up	yes|up	no|up	2
PH02Gene23462			yes|down	yes|down	no|down	2
PH02Gene36942			yes|up	yes|up	no|up	2
PH02Gene06802			yes|down	yes|down	no|up	2
PH02Gene31081			yes|down	yes|down	no|down	2
PH02Gene17436			yes|down	yes|down	no|up	2
PH02Gene17430			no|up	yes|down	yes|down	2
PH02Gene45176			yes|up	yes|up	no|down	2
PH02Gene21619			yes|down	no|down	no|up	1
PH02Gene34457			yes|down	yes|down	yes|up	3
PH02Gene34455			no|down	yes|down	no|down	1
PH02Gene17380			yes|down	yes|down	no|up	2
PH02Gene41129			yes|up	yes|up	no|up	2
PH02Gene10375			yes|up	yes|up	yes|up	3
PH02Gene17594			yes|up	no|up	no|down	1
PH02Gene03538			yes|up	yes|up	no|down	2
PH02Gene19166			yes|up	yes|up	no|down	2
PH02Gene18504			no|up	yes|up	no|up	1
PH02Gene47439			yes|up	yes|up	no|up	2
PH02Gene44160			yes|down	no|down	yes|up	2
PH02Gene13504			no|down	yes|down	no|down	1
PH02Gene29364			yes|down	yes|down	yes|down	3
PH02Gene15903			yes|up	yes|up	no|up	2
PH02Gene33647			yes|up	yes|up	no|up	2
PH02Gene21281			yes|down	no|down	no|up	1
PH02Gene22738			yes|up	yes|up	no|up	2
PH02Gene25108			yes|up	yes|up	no|up	2
PH02Gene36307			yes|down	yes|down	no|down	2
PH02Gene07155			yes|down	no|down	no|up	1
PH02Gene47372			yes|down	yes|down	yes|up	3
PH02Gene19109			yes|down	yes|down	yes|down	3
PH02Gene11379			yes|down	yes|down	no|down	2
PH02Gene29949			no|up	yes|up	no|up	1
PH02Gene06804			yes|up	yes|up	no|up	2
PH02Gene30352			yes|up	yes|up	no|up	2
PH02Gene10373			no|up	yes|up	no|up	1
PH02Gene17297			no|down	yes|down	no|down	1
PH02Gene17294			no|down	yes|down	yes|down	2
PH02Gene40517			yes|down	yes|down	no|down	2
PH02Gene28199			yes|down	yes|down	no|down	2
PH02Gene19926			no|up	yes|up	yes|up	2
PH02Gene19925			no|up	yes|up	no|up	1
PH02Gene19921			no|down	no|up	yes|up	1
PH02Gene27838			yes|up	yes|up	no|up	2
PH02Gene19655			no|up	yes|up	no|up	1
PH02Gene10378			yes|down	yes|down	no|up	2
PH02Gene41122			yes|down	yes|down	no|down	2
PH02Gene16380			yes|up	yes|up	no|up	2
PH02Gene16235			yes|down	yes|down	no|down	2
PH02Gene10999			yes|up	yes|up	no|up	2
PH02Gene29593			yes|up	no|up	no|down	1
PH02Gene12266			yes|down	yes|down	no|up	2
PH02Gene05310			yes|down	yes|up	yes|up	3
PH02Gene05312			yes|up	yes|up	yes|up	3
PH02Gene25843			yes|up	yes|up	no|up	2
PH02Gene44165			yes|down	yes|down	no|down	2
PH02Gene06141			yes|down	yes|down	no|up	2
PH02Gene39451			yes|down	no|down	no|up	1
PH02Gene19757			yes|up	no|up	no|down	1
PH02Gene50741			no|up	yes|up	yes|up	2
PH02Gene21176			no|down	yes|down	yes|down	2
PH02Gene34331			yes|up	yes|up	no|down	2
PH02Gene15901			yes|down	yes|down	no|down	2
PH02Gene22487			yes|down	yes|down	no|down	2
PH02Gene25107			yes|down	yes|down	no|up	2
PH02Gene25104			yes|up	yes|up	yes|down	3
PH02Gene07172			yes|up	yes|up	no|up	2
PH02Gene27505			no|down	yes|down	yes|down	2
PH02Gene10426			yes|up	yes|up	no|down	2
PH02Gene35411			yes|down	yes|down	no|down	2
PH02Gene35419			yes|down	yes|down	no|up	2
PH02Gene45179			yes|up	no|up	no|down	1
PH02Gene38101			no|up	yes|up	yes|up	2
PH02Gene34452			yes|up	yes|up	yes|down	3
PH02Gene40266			no|up	yes|up	no|no test	1
PH02Gene44510			yes|up	yes|up	no|up	2
PH02Gene20382			yes|down	no|down	no|up	1
PH02Gene16230			yes|up	yes|up	yes|up	3
PH02Gene45397			yes|up	no|up	yes|down	2
PH02Gene33524			no|down	yes|down	no|down	1
PH02Gene50931			yes|down	no|down	yes|up	2
PH02Gene12265			yes|up	yes|up	no|up	2
PH02Gene21366			yes|up	yes|up	no|down	2
PH02Gene25263			no|down	yes|down	yes|down	2
PH02Gene28972			no|down	yes|down	no|down	1
PH02Gene29620			no|up	yes|up	yes|up	2
PH02Gene00793			yes|up	no|up	no|up	1
PH02Gene00796			yes|down	yes|up	yes|up	3
PH02Gene13904			yes|down	yes|down	no|up	2
PH02Gene25840			yes|down	yes|down	no|up	2
PH02Gene47430			yes|up	yes|up	no|up	2
PH02Gene36000			no|down	yes|down	yes|down	2
PH02Gene22402			yes|down	no|down	no|up	1
PH02Gene48478			yes|down	no|down	no|up	1
PH02Gene17621			yes|down	yes|down	no|down	2
PH02Gene17626			no|down	yes|down	yes|down	2
PH02Gene21173			yes|down	yes|down	no|down	2
PH02Gene22482			yes|up	yes|up	no|down	2
PH02Gene21289			no|down	no|up	yes|up	1
PH02Gene21280			yes|up	yes|up	no|up	2
PH02Gene25100			yes|down	no|down	no|up	1
PH02Gene05437			yes|up	yes|up	yes|up	3
PH02Gene01320			no|down	yes|up	yes|up	2
PH02Gene42907			yes|up	no|up	no|down	1
PH02Gene23460			no|up	yes|up	no|up	1
PH02Gene11373			no|up	yes|up	no|up	1
PH02Gene11377			yes|down	yes|down	no|up	2
PH02Gene36763			yes|up	no|down	yes|down	2
PH02Gene32689			no|down	yes|down	no|down	1
PH02Gene17438			yes|down	yes|down	yes|up	3
PH02Gene13998			yes|up	no|up	no|down	1
PH02Gene18478			no|down	yes|down	no|down	1
PH02Gene45844			yes|up	no|up	yes|down	2
PH02Gene34450			yes|up	yes|up	no|up	2
PH02Gene34454			yes|down	yes|down	no|down	2
PH02Gene26123			yes|down	yes|down	no|down	2
PH02Gene44516			no|up	no|down	yes|down	1
PH02Gene31204			yes|up	yes|up	yes|up	3
PH02Gene41128			yes|up	no|down	yes|down	2
PH02Gene10994			yes|up	yes|up	no|up	2
PH02Gene10996			yes|up	yes|up	no|up	2
PH02Gene03262			no|up	yes|up	yes|up	2
PH02Gene29590			yes|up	yes|up	no|up	2
PH02Gene26656			no|down	yes|down	no|down	1
PH02Gene48619			yes|down	yes|down	no|down	2
PH02Gene23441			no|down	no|up	yes|up	1
PH02Gene00792			yes|up	no|up	no|down	1
PH02Gene00246			yes|down	yes|down	yes|down	3
PH02Gene44161			yes|down	yes|up	yes|up	3
PH02Gene07812			yes|up	yes|up	no|up	2
PH02Gene06495			yes|up	yes|up	no|up	2
PH02Gene02703			no|up	yes|up	no|up	1
PH02Gene39784			no|down	yes|up	yes|up	2
PH02Gene19751			yes|up	yes|up	no|up	2
PH02Gene07365			yes|down	yes|down	no|up	2
PH02Gene24671			yes|down	yes|down	no|down	2
PH02Gene12676			yes|up	yes|up	no|up	2
PH02Gene38109			yes|down	yes|down	yes|down	3
PH02Gene24089			no|down	yes|down	no|down	1
PH02Gene17295			no|up	yes|up	yes|up	2
PH02Gene05141			yes|up	no|up	no|down	1
PH02Gene01304			yes|up	yes|up	no|down	2
PH02Gene41877			yes|down	yes|down	no|up	2
PH02Gene00797			no|down	yes|up	yes|up	2
PH02Gene25844			no|up	yes|down	yes|down	2
PH02Gene06148			yes|up	yes|up	no|up	2
PH02Gene39787			yes|up	no|up	no|down	1
PH02Gene43593			no|down	yes|down	yes|down	2
PH02Gene17625			yes|up	yes|up	no|up	2
PH02Gene50748			no|up	yes|up	yes|up	2
PH02Gene22486			yes|down	yes|down	no|down	2
PH02Gene08617			yes|down	yes|down	no|down	2
PH02Gene32063			yes|down	yes|down	no|down	2
PH02Gene32067			yes|up	no|up	yes|down	2
PH02Gene36767			yes|down	yes|up	yes|up	3
PH02Gene36764			yes|up	yes|up	no|up	2
PH02Gene07179			yes|down	yes|down	no|down	2
PH02Gene17432			yes|up	no|down	yes|down	2
PH02Gene13337			no|up	yes|up	no|up	1
PH02Gene46795			yes|down	yes|down	no|down	2
PH02Gene50267			no|down	yes|down	no|up	1
PH02Gene46632			yes|down	yes|down	no|down	2
PH02Gene11431			no|down	yes|down	no|down	1
PH02Gene14854			yes|down	yes|down	no|down	2
PH02Gene09128			yes|up	no|up	no|down	1
PH02Gene32472			yes|down	yes|down	yes|down	3
PH02Gene08253			yes|down	yes|down	no|up	2
PH02Gene02317			no|down	yes|down	yes|down	2
PH02Gene09125			yes|down	yes|down	no|down	2
PH02Gene15598			yes|down	yes|up	yes|up	3
PH02Gene40615			yes|down	yes|down	no|up	2
PH02Gene02315			yes|down	yes|up	yes|up	3
PH02Gene32478			yes|up	yes|up	no|up	2
PH02Gene35888			yes|down	yes|down	yes|up	3
PH02Gene38128			yes|down	yes|down	no|down	2
PH02Gene15472			yes|up	yes|up	yes|up	3
PH02Gene20198			no|down	no|up	yes|up	1
PH02Gene50019			yes|up	yes|up	yes|up	3
PH02Gene46846			no|down	yes|down	no|down	1
PH02Gene16002			no|down	yes|down	no|down	1
PH02Gene13076			yes|down	no|up	yes|up	2
PH02Gene46150			yes|up	no|up	no|down	1
PH02Gene02453			yes|up	yes|up	no|down	2
PH02Gene41832			no|down	yes|down	no|down	1
PH02Gene03225			no|up	no|down	yes|down	1
PH02Gene46389			no|down	no|up	yes|up	1
PH02Gene04995			no|up	yes|up	no|no test	1
PH02Gene25807			yes|down	yes|down	no|down	2
PH02Gene43267			yes|down	yes|down	no|up	2
PH02Gene06100			no|up	yes|up	yes|up	2
PH02Gene31483			yes|down	yes|down	no|down	2
PH02Gene01156			no|up	yes|up	no|up	1
PH02Gene45294			yes|up	yes|up	no|down	2
PH02Gene48358			yes|down	yes|down	no|down	2
PH02Gene37227			yes|down	no|no test	yes|up	2
PH02Gene15597			yes|down	no|up	yes|up	2
PH02Gene08251			yes|up	yes|up	no|down	2
PH02Gene49705			yes|down	yes|down	no|up	2
PH02Gene02910			no|up	yes|up	yes|up	2
PH02Gene02319			yes|down	yes|down	yes|up	3
PH02Gene44238			yes|up	no|down	yes|down	2
PH02Gene10529			no|down	yes|down	no|down	1
PH02Gene17350			yes|up	no|down	yes|down	2
PH02Gene28341			yes|up	yes|up	no|up	2
PH02Gene38352			no|up	no|down	yes|down	1
PH02Gene34863			yes|down	yes|down	no|down	2
PH02Gene40001			yes|up	yes|up	yes|up	3
PH02Gene07437			yes|down	yes|down	no|down	2
PH02Gene07430			yes|down	yes|down	no|down	2
PH02Gene33482			no|down	no|up	yes|up	1
PH02Gene22138			yes|down	yes|down	yes|down	3
PH02Gene43520			no|down	yes|down	no|down	1
PH02Gene43529			no|down	yes|down	no|down	1
PH02Gene23267			yes|down	yes|down	no|down	2
PH02Gene37488			no|up	yes|up	yes|up	2
PH02Gene23268			no|up	yes|down	no|down	1
PH02Gene35884			yes|up	yes|up	no|up	2
PH02Gene42432			yes|down	yes|down	no|down	2
PH02Gene06344			no|up	yes|up	yes|up	2
PH02Gene44553			yes|up	no|up	yes|down	2
PH02Gene48800			yes|up	no|down	yes|down	2
PH02Gene04855			yes|up	yes|up	no|up	2
PH02Gene38359			yes|up	yes|up	yes|up	3
PH02Gene14091			yes|up	yes|up	no|down	2
PH02Gene28830			yes|up	yes|up	no|up	2
PH02Gene14548			yes|up	yes|up	no|down	2
PH02Gene08800			no|down	yes|down	no|down	1
PH02Gene41839			yes|down	yes|down	no|up	2
PH02Gene23265			yes|up	yes|up	no|up	2
PH02Gene06752			yes|up	yes|up	no|up	2
PH02Gene23260			yes|down	yes|down	no|down	2
PH02Gene01903			yes|down	yes|down	no|up	2
PH02Gene23263			yes|up	yes|up	yes|down	3
PH02Gene24860			yes|up	yes|up	no|up	2
PH02Gene37561			yes|down	yes|down	no|down	2
PH02Gene13718			yes|up	yes|up	no|down	2
PH02Gene02457			yes|down	no|up	yes|up	2
PH02Gene13714			yes|up	yes|up	yes|up	3
PH02Gene41834			yes|up	yes|up	no|down	2
PH02Gene15716			no|down	yes|down	no|down	1
PH02Gene39568			no|up	yes|up	no|up	1
PH02Gene30960			no|up	yes|up	no|up	1
PH02Gene46439			no|up	yes|up	no|no test	1
PH02Gene02669			yes|up	yes|up	no|up	2
PH02Gene46437			yes|down	no|down	no|up	1
PH02Gene01157			no|down	yes|down	no|up	1
PH02Gene26056			yes|down	yes|down	no|up	2
PH02Gene26571			yes|up	yes|up	no|down	2
PH02Gene00755			no|down	yes|down	no|down	1
PH02Gene44123			no|down	yes|up	yes|up	2
PH02Gene08506			yes|up	yes|up	no|up	2
PH02Gene09366			no|down	yes|down	no|down	1
PH02Gene22671			no|down	yes|down	no|down	1
PH02Gene23634			yes|down	yes|down	no|down	2
PH02Gene08042			yes|up	yes|up	no|up	2
PH02Gene32189			yes|down	yes|down	no|up	2
PH02Gene37601			yes|down	no|down	no|up	1
PH02Gene44121			yes|up	yes|up	no|down	2
PH02Gene28291			yes|down	yes|up	yes|up	3
PH02Gene43842			yes|up	yes|up	yes|up	3
PH02Gene04425			yes|down	yes|down	no|down	2
PH02Gene04423			no|up	yes|down	yes|down	2
PH02Gene11747			yes|down	yes|down	no|down	2
PH02Gene41874			yes|down	yes|down	no|down	2
PH02Gene10198			yes|down	yes|down	no|down	2
PH02Gene03199			yes|down	yes|down	yes|down	3
PH02Gene03190			no|down	yes|up	yes|up	2
PH02Gene48806			no|up	yes|up	no|up	1
PH02Gene44724			no|up	yes|up	no|up	1
PH02Gene50014			yes|up	yes|up	yes|up	3
PH02Gene34687			yes|down	yes|down	no|down	2
PH02Gene34685			yes|up	yes|up	yes|up	3
PH02Gene16006			no|up	yes|up	no|up	1
PH02Gene06616			no|down	yes|up	yes|up	2
PH02Gene22135			yes|down	yes|down	no|up	2
PH02Gene01779			yes|up	yes|up	no|up	2
PH02Gene03439			no|down	yes|down	no|down	1
PH02Gene42433			yes|down	yes|down	yes|up	3
PH02Gene43381			yes|down	yes|down	no|up	2
PH02Gene51330			yes|up	yes|up	no|no test	2
PH02Gene37563			yes|up	yes|up	yes|down	3
PH02Gene02451			yes|up	no|up	yes|down	2
PH02Gene10385			no|down	yes|down	no|down	1
PH02Gene50467			no|down	yes|down	yes|down	2
PH02Gene46430			yes|down	yes|down	no|up	2
PH02Gene18891			yes|up	yes|up	no|down	2
PH02Gene08502			yes|down	yes|down	no|down	2
PH02Gene08509			yes|down	yes|down	no|down	2
PH02Gene28504			yes|down	yes|down	no|down	2
PH02Gene37971			yes|down	no|up	yes|up	2
PH02Gene47514			no|down	no|up	yes|up	1
PH02Gene01159			yes|down	yes|down	no|down	2
PH02Gene01152			no|up	yes|down	yes|down	2
PH02Gene02598			yes|up	yes|up	no|down	2
PH02Gene02597			no|up	yes|up	yes|up	2
PH02Gene45455			yes|up	yes|up	yes|up	3
PH02Gene38356			no|down	yes|up	yes|up	2
PH02Gene47588			yes|down	no|down	no|up	1
PH02Gene08256			yes|down	yes|down	no|down	2
PH02Gene34865			no|down	yes|down	yes|down	2
PH02Gene33483			yes|up	yes|up	no|down	2
PH02Gene46152			yes|up	yes|up	no|down	2
PH02Gene29124			yes|down	yes|down	yes|down	3
PH02Gene23266			yes|up	yes|up	no|down	2
PH02Gene23269			yes|down	yes|down	no|up	2
PH02Gene15041			yes|up	yes|up	yes|up	3
PH02Gene48658			no|down	yes|down	no|down	1
PH02Gene04851			yes|down	yes|down	no|up	2
PH02Gene47148			yes|up	no|up	no|down	1
PH02Gene16837			yes|up	no|up	yes|down	2
PH02Gene27757			yes|down	yes|down	no|down	2
PH02Gene50461			yes|down	no|up	yes|up	2
PH02Gene05482			yes|up	yes|up	no|down	2
PH02Gene40126			no|down	yes|down	no|down	1
PH02Gene50930			no|down	yes|down	no|down	1
PH02Gene41596			yes|down	yes|down	no|up	2
PH02Gene00425			no|down	yes|up	yes|up	2
PH02Gene16005			yes|down	yes|down	no|up	2
PH02Gene14545			yes|up	no|down	yes|down	2
PH02Gene24475			yes|down	yes|down	no|down	2
PH02Gene06753			yes|down	yes|down	no|down	2
PH02Gene00298			yes|up	yes|up	no|up	2
PH02Gene17013			no|down	no|up	yes|up	1
PH02Gene51338			yes|up	no|down	yes|down	2
PH02Gene01485			yes|down	yes|down	no|down	2
PH02Gene27439			no|down	yes|down	no|down	1
PH02Gene30969			no|up	yes|down	yes|down	2
PH02Gene50469			yes|down	yes|down	no|down	2
PH02Gene06102			yes|down	no|down	yes|up	2
PH02Gene39561			yes|down	yes|down	no|down	2
PH02Gene01153			yes|up	yes|up	no|up	2
PH02Gene21323			yes|up	yes|up	no|down	2
PH02Gene04624			yes|up	yes|up	yes|down	3
PH02Gene13719			yes|down	yes|down	no|down	2
PH02Gene04994			yes|up	yes|up	yes|up	3
PH02Gene22676			no|up	yes|up	no|up	1
PH02Gene20273			yes|up	yes|up	no|up	2
PH02Gene43261			yes|up	yes|up	no|down	2
PH02Gene43269			no|up	yes|up	yes|up	2
PH02Gene06101			no|up	yes|up	yes|up	2
PH02Gene01154			no|up	no|down	yes|down	1
PH02Gene23637			yes|down	yes|down	no|down	2
PH02Gene28623			no|up	yes|down	yes|down	2
PH02Gene08257			no|down	yes|down	yes|down	2
PH02Gene02911			yes|down	yes|down	yes|down	3
PH02Gene02310			no|down	yes|down	yes|down	2
PH02Gene09124			yes|up	yes|up	no|down	2
PH02Gene04428			yes|down	no|up	yes|up	2
PH02Gene31114			yes|down	yes|down	yes|down	3
PH02Gene36571			yes|up	yes|up	no|down	2
PH02Gene22929			yes|up	no|up	no|down	1
PH02Gene45725			yes|up	yes|up	yes|up	3
PH02Gene10528			no|down	yes|down	no|down	1
PH02Gene05922			no|down	yes|down	no|down	1
PH02Gene50938			no|down	yes|down	no|down	1
PH02Gene20192			yes|down	yes|down	yes|up	3
PH02Gene00420			yes|down	yes|down	no|up	2
PH02Gene16000			no|up	yes|up	no|up	1
PH02Gene32524			no|up	yes|up	yes|up	2
PH02Gene24477			yes|down	yes|down	no|down	2
PH02Gene46155			yes|down	yes|down	no|up	2
PH02Gene01772			yes|up	yes|up	no|up	2
PH02Gene43528			no|down	yes|down	yes|down	2
PH02Gene08756			no|down	yes|down	no|down	1
PH02Gene08754			no|up	yes|up	no|up	1
PH02Gene05103			no|down	yes|up	yes|up	2
PH02Gene26166			yes|down	yes|down	no|down	2
PH02Gene00168			yes|down	yes|up	yes|up	3
PH02Gene02450			no|down	yes|up	yes|up	2
PH02Gene16838			yes|down	yes|down	no|up	2
PH02Gene30113			yes|up	no|up	no|down	1
PH02Gene21325			yes|down	no|down	no|up	1
PH02Gene04625			yes|up	yes|up	no|down	2
PH02Gene00759			yes|down	yes|down	no|up	2
PH02Gene22678			yes|up	yes|up	yes|up	3
PH02Gene25801			yes|down	yes|down	no|down	2
PH02Gene02916			yes|up	yes|up	no|down	2
PH02Gene22923			yes|down	yes|down	no|down	2
PH02Gene43711			no|up	yes|up	no|up	1
PH02Gene36579			yes|down	yes|down	no|down	2
PH02Gene35885			yes|up	yes|up	no|down	2
PH02Gene33834			yes|down	yes|down	no|down	2
PH02Gene06343			yes|down	yes|down	no|down	2
PH02Gene05928			yes|down	yes|down	no|up	2
PH02Gene48803			no|down	yes|up	yes|up	2
PH02Gene34135			yes|down	yes|down	no|down	2
PH02Gene28340			yes|down	yes|down	no|up	2
PH02Gene46158			yes|down	yes|down	yes|down	3
PH02Gene29129			yes|up	yes|up	no|up	2
PH02Gene26831			yes|down	yes|up	yes|up	3
PH02Gene43522			yes|down	yes|up	yes|up	3
PH02Gene03432			yes|up	yes|up	no|down	2
PH02Gene03430			yes|down	yes|down	no|down	2
PH02Gene08752			yes|down	yes|down	no|down	2
PH02Gene42437			yes|down	yes|down	no|down	2
PH02Gene48657			yes|down	no|up	yes|up	2
PH02Gene04853			no|up	yes|up	yes|up	2
PH02Gene31245			yes|up	yes|up	no|down	2
PH02Gene14097			yes|up	yes|up	no|down	2
PH02Gene05265			yes|up	yes|up	no|down	2
PH02Gene34784			yes|up	yes|up	no|up	2
PH02Gene39562			yes|up	no|up	yes|down	2
PH02Gene46433			yes|up	yes|up	no|up	2
PH02Gene00752			no|up	yes|up	no|up	1
PH02Gene13712			no|up	yes|up	yes|up	2
PH02Gene13710			yes|up	yes|up	no|down	2
PH02Gene22677			yes|down	yes|down	no|up	2
PH02Gene17128			yes|down	yes|down	no|down	2
PH02Gene32182			yes|down	yes|down	no|down	2
PH02Gene04420			yes|down	yes|down	no|up	2
PH02Gene44496			no|down	no|up	yes|up	1
PH02Gene44499			no|up	yes|up	no|up	1
PH02Gene37486			no|down	yes|down	no|down	1
PH02Gene32475			yes|down	yes|down	no|down	2
PH02Gene35883			no|up	yes|up	no|up	1
PH02Gene10522			yes|up	yes|up	no|down	2
PH02Gene47580			yes|up	yes|up	no|down	2
PH02Gene38350			no|down	yes|down	yes|down	2
PH02Gene38355			yes|up	yes|up	no|down	2
PH02Gene50011			no|down	yes|down	yes|down	2
PH02Gene33487			no|up	yes|down	yes|down	2
PH02Gene22133			yes|up	yes|up	no|down	2
PH02Gene01773			no|up	yes|up	no|up	1
PH02Gene08759			yes|down	yes|down	yes|down	3
PH02Gene43389			no|up	yes|up	no|up	1
PH02Gene30990			yes|up	yes|up	no|down	2
PH02Gene04858			yes|up	yes|up	no|down	2
PH02Gene04856			yes|up	yes|up	no|up	2
PH02Gene02454			yes|down	yes|down	no|down	2
PH02Gene40124			yes|up	no|up	no|down	1
PH02Gene39560			yes|down	yes|down	no|down	2
PH02Gene39567			yes|up	yes|up	no|up	2
PH02Gene48099			yes|up	yes|up	no|up	2
PH02Gene17012			no|down	no|up	yes|up	1
PH02Gene21326			yes|up	no|up	no|down	1
PH02Gene12596			yes|down	no|down	no|up	1
PH02Gene20272			yes|down	yes|down	no|down	2
PH02Gene44129			yes|down	no|down	yes|up	2
PH02Gene45292			yes|down	yes|down	yes|down	3
PH02Gene37228			yes|down	yes|down	no|down	2
PH02Gene11920			yes|down	yes|down	no|up	2
PH02Gene33109			yes|down	yes|down	no|down	2
PH02Gene33100			yes|up	no|down	yes|down	2
PH02Gene08255			no|down	yes|down	no|down	1
PH02Gene35881			yes|up	no|down	yes|down	2
PH02Gene45392			yes|up	yes|up	no|up	2
PH02Gene02917			no|down	no|up	yes|up	1
PH02Gene10523			yes|up	no|up	no|up	1
PH02Gene23619			no|down	yes|down	no|down	1
PH02Gene44721			yes|up	yes|up	no|up	2
PH02Gene47149			yes|up	yes|up	no|up	2
PH02Gene41712			yes|down	yes|down	no|down	2
PH02Gene40445			yes|up	yes|up	no|down	2
PH02Gene17354			yes|down	yes|down	no|up	2
PH02Gene45451			yes|up	yes|up	no|up	2
PH02Gene28349			yes|down	yes|up	yes|up	3
PH02Gene34680			yes|up	no|down	yes|down	2
PH02Gene34862			no|down	yes|down	no|down	1
PH02Gene34864			yes|down	yes|down	yes|down	3
PH02Gene00428			yes|down	yes|down	no|up	2
PH02Gene00429			yes|down	no|down	no|up	1
PH02Gene46153			yes|up	no|up	no|down	1
PH02Gene07432			yes|down	yes|down	no|down	2
PH02Gene26830			yes|down	yes|down	no|down	2
PH02Gene16009			yes|down	yes|down	no|down	2
PH02Gene43521			yes|up	yes|up	no|up	2
PH02Gene26839			no|up	yes|down	yes|down	2
PH02Gene43526			yes|down	yes|down	no|down	2
PH02Gene21754			yes|down	yes|down	no|down	2
PH02Gene43382			yes|up	yes|up	no|down	2
PH02Gene26169			yes|up	yes|up	no|up	2
PH02Gene43383			yes|down	no|down	yes|up	2
PH02Gene14673			yes|down	yes|down	no|up	2
PH02Gene04854			no|up	yes|up	yes|up	2
PH02Gene36218			yes|up	yes|up	no|down	2
PH02Gene00160			no|down	yes|down	no|down	1
PH02Gene49527			yes|up	yes|up	no|up	2
PH02Gene31248			yes|down	yes|down	yes|down	3
PH02Gene14099			yes|up	yes|up	no|no test	2
PH02Gene45604			yes|down	yes|down	yes|down	3
PH02Gene16835			yes|up	yes|up	no|up	2
PH02Gene06756			yes|down	yes|down	no|down	2
PH02Gene30115			yes|down	yes|down	no|down	2
PH02Gene03224			yes|down	yes|down	no|down	2
PH02Gene30118			yes|up	yes|up	no|down	2
PH02Gene23571			yes|down	yes|down	no|down	2
PH02Gene41831			yes|down	yes|down	no|down	2
PH02Gene04621			yes|up	yes|up	yes|up	3
PH02Gene10389			yes|up	yes|up	no|down	2
PH02Gene04997			yes|up	yes|up	no|up	2
PH02Gene13870			yes|up	yes|up	no|up	2
PH02Gene22679			no|up	yes|up	yes|up	2
PH02Gene21322			yes|up	yes|up	no|down	2
PH02Gene30963			yes|down	yes|down	no|down	2
PH02Gene04620			no|up	yes|up	no|up	1
PH02Gene02664			yes|up	no|up	no|down	1
PH02Gene04629			yes|down	yes|down	no|down	2
PH02Gene08503			yes|up	yes|up	yes|up	3
PH02Gene06109			yes|down	yes|down	no|down	2
PH02Gene08501			no|down	yes|down	no|down	1
PH02Gene47516			yes|up	yes|up	yes|up	3
PH02Gene14180			yes|down	yes|down	no|up	2
PH02Gene37608			no|down	yes|down	yes|down	2
PH02Gene15719			yes|up	yes|up	no|up	2
PH02Gene48896			no|down	yes|down	no|down	1
PH02Gene43268			yes|down	yes|down	no|up	2
PH02Gene09369			yes|up	yes|up	no|up	2
PH02Gene02660			yes|down	no|down	yes|up	2
PH02Gene02599			yes|up	yes|up	no|up	2
PH02Gene02662			yes|up	yes|up	no|up	2
PH02Gene44125			yes|down	yes|down	no|up	2
PH02Gene26574			yes|down	yes|down	no|down	2
PH02Gene31484			yes|up	yes|up	no|down	2
PH02Gene39528			yes|up	yes|up	yes|up	3
PH02Gene06347			no|up	yes|up	yes|up	2
PH02Gene38127			no|up	yes|up	yes|up	2
PH02Gene40446			yes|down	yes|down	no|down	2
PH02Gene20197			yes|down	no|up	yes|up	2
PH02Gene02749			yes|up	no|up	no|down	1
PH02Gene33489			yes|up	yes|up	no|up	2
PH02Gene33481			yes|down	no|down	no|up	1
PH02Gene03889			yes|up	yes|up	no|up	2
PH02Gene24478			yes|up	yes|up	no|down	2
PH02Gene24474			no|down	yes|down	no|down	1
PH02Gene29125			no|down	yes|up	yes|up	2
PH02Gene03435			yes|down	yes|down	no|down	2
PH02Gene08757			yes|down	yes|down	no|up	2
PH02Gene23262			no|down	yes|down	no|down	1
PH02Gene47601			yes|up	yes|up	no|up	2
PH02Gene40871			no|up	yes|up	no|up	1
PH02Gene00166			yes|up	yes|up	no|up	2
PH02Gene41067			yes|up	yes|up	no|up	2
PH02Gene38013			yes|down	yes|down	no|down	2
PH02Gene16836			yes|up	yes|up	no|down	2
PH02Gene03087			yes|up	yes|up	no|up	2
PH02Gene01908			yes|up	no|up	no|down	1
PH02Gene31356			yes|up	yes|up	no|up	2
PH02Gene04628			yes|down	yes|down	no|down	2
PH02Gene15714			yes|up	no|up	yes|down	2
PH02Gene15717			no|down	yes|down	yes|down	2
PH02Gene00283			yes|down	yes|down	no|up	2
PH02Gene29666			no|down	yes|down	no|down	1
PH02Gene29662			no|up	yes|up	no|up	1
PH02Gene01487			yes|up	yes|up	no|down	2
PH02Gene02314			no|down	yes|up	yes|up	2
PH02Gene02316			yes|down	yes|up	yes|up	3
PH02Gene29805			yes|up	yes|up	no|up	2
PH02Gene43715			no|down	yes|down	yes|down	2
PH02Gene06345			yes|down	no|up	yes|up	2
PH02Gene03197			yes|down	yes|down	yes|down	3
PH02Gene05920			yes|up	yes|up	no|down	2
PH02Gene48801			no|up	yes|up	no|up	1
PH02Gene31435			yes|down	yes|down	no|down	2
PH02Gene45456			yes|up	yes|up	yes|up	3
PH02Gene17353			no|down	no|up	yes|up	1
PH02Gene46844			no|down	yes|down	no|down	1
PH02Gene34681			no|down	yes|down	yes|down	2
PH02Gene34861			no|down	yes|down	no|down	1
PH02Gene01778			yes|down	yes|down	no|down	2
PH02Gene26558			yes|up	yes|up	no|up	2
PH02Gene37569			no|down	yes|down	no|down	1
PH02Gene02459			yes|down	yes|up	yes|up	3
PH02Gene02455			yes|down	yes|down	no|up	2
PH02Gene14094			yes|up	yes|up	no|up	2
PH02Gene17173			yes|down	yes|down	no|down	2
PH02Gene50466			yes|up	yes|up	yes|up	3
PH02Gene39230			yes|up	no|up	no|down	1
PH02Gene21324			yes|down	no|down	yes|up	2
PH02Gene08508			no|up	yes|up	no|up	1
PH02Gene29668			yes|down	yes|down	no|up	2
PH02Gene30968			no|down	yes|down	yes|down	2
PH02Gene32239			no|up	no|down	yes|down	1
PH02Gene06105			yes|up	no|up	no|down	1
PH02Gene28039			yes|down	yes|down	no|up	2
PH02Gene11741			yes|down	no|down	yes|up	2
PH02Gene37489			yes|down	yes|down	no|down	2
PH02Gene36577			no|down	yes|down	no|down	1
PH02Gene40443			yes|up	yes|up	no|down	2
PH02Gene34686			yes|up	yes|up	no|up	2
PH02Gene35992			yes|down	yes|down	no|down	2
PH02Gene26838			yes|up	no|down	yes|down	2
PH02Gene00164			yes|up	yes|up	yes|up	3
PH02Gene49528			no|up	no|down	yes|down	1
PH02Gene50468			no|down	yes|down	no|down	1
PH02Gene01902			yes|down	yes|down	no|up	2
PH02Gene38577			yes|up	no|up	no|down	1
PH02Gene08504			yes|up	no|up	no|down	1
PH02Gene37978			yes|up	yes|up	yes|up	3
PH02Gene17464			yes|down	yes|down	no|down	2
PH02Gene45296			yes|up	yes|up	no|down	2
PH02Gene02288			no|up	yes|down	yes|down	2
PH02Gene11742			yes|down	yes|up	yes|up	3
PH02Gene27977			no|up	yes|up	no|up	1
PH02Gene29912			yes|up	yes|up	yes|up	3
PH02Gene29916			yes|down	yes|down	no|up	2
PH02Gene30071			no|down	yes|down	no|down	1
PH02Gene39995			no|down	yes|down	yes|down	2
PH02Gene05929			yes|down	no|down	no|up	1
PH02Gene39624			yes|up	no|up	no|down	1
PH02Gene46615			yes|down	yes|down	no|down	2
PH02Gene40449			yes|down	yes|down	yes|down	3
PH02Gene44725			yes|down	yes|down	no|up	2
PH02Gene40447			no|down	yes|down	yes|down	2
PH02Gene46847			no|down	yes|up	yes|up	2
PH02Gene16007			yes|down	yes|up	yes|up	3
PH02Gene46157			yes|down	yes|down	no|down	2
PH02Gene29128			no|up	yes|up	yes|up	2
PH02Gene26832			no|down	yes|down	no|down	1
PH02Gene01771			yes|up	no|up	yes|down	2
PH02Gene05296			yes|up	no|up	no|down	1
PH02Gene05107			yes|up	yes|up	no|up	2
PH02Gene42431			yes|down	no|down	no|up	1
PH02Gene51332			yes|down	yes|down	no|down	2
PH02Gene37560			no|down	yes|down	no|down	1
PH02Gene14674			no|down	yes|down	no|down	1
PH02Gene36219			yes|down	no|down	no|up	1
PH02Gene50464			yes|down	no|down	no|up	1
PH02Gene05877			yes|down	yes|down	no|up	2
PH02Gene01904			no|down	yes|down	no|down	1
PH02Gene03223			yes|up	yes|up	yes|up	3
PH02Gene46386			yes|down	yes|down	no|down	2
PH02Gene04627			yes|down	yes|down	no|up	2
PH02Gene18893			yes|up	yes|up	no|down	2
PH02Gene18894			yes|up	yes|up	yes|up	3
PH02Gene08507			yes|up	yes|up	no|up	2
PH02Gene29660			yes|down	yes|down	no|down	2
PH02Gene32232			yes|up	yes|up	no|down	2
PH02Gene32235			yes|down	yes|down	no|down	2
PH02Gene32236			yes|down	yes|down	no|down	2
PH02Gene09367			no|up	yes|up	yes|up	2
PH02Gene48356			yes|down	yes|down	yes|up	3
PH02Gene23617			no|down	yes|down	no|down	1
PH02Gene27974			no|up	yes|up	yes|up	2
PH02Gene35887			yes|down	yes|down	yes|up	3
PH02Gene36689			yes|up	yes|up	no|up	2
PH02Gene36682			no|up	yes|up	no|up	1
PH02Gene45453			yes|up	yes|up	no|down	2
PH02Gene01394			yes|down	yes|down	no|up	2
PH02Gene30338			no|down	yes|down	no|down	1
PH02Gene46151			yes|up	yes|up	no|up	2
PH02Gene46159			yes|down	yes|down	no|down	2
PH02Gene01770			yes|down	yes|down	no|down	2
PH02Gene32421			no|up	yes|up	no|up	1
PH02Gene08805			no|down	yes|down	no|up	1
PH02Gene05106			yes|up	yes|up	no|down	2
PH02Gene43388			yes|down	yes|down	no|down	2
PH02Gene44557			no|down	no|up	yes|up	1
PH02Gene40879			no|down	yes|down	yes|down	2
PH02Gene00162			yes|down	yes|up	yes|up	3
PH02Gene36210			yes|up	yes|up	yes|up	3
PH02Gene02458			yes|down	yes|up	yes|up	3
PH02Gene23578			no|up	yes|down	yes|down	2
PH02Gene24866			yes|down	yes|down	no|down	2
PH02Gene11266			yes|down	yes|down	no|down	2
PH02Gene12595			no|down	yes|down	no|down	1
PH02Gene04626			yes|up	yes|up	no|up	2
PH02Gene15712			yes|down	yes|down	no|down	2
PH02Gene29661			yes|down	yes|down	no|down	2
PH02Gene32188			yes|down	no|down	yes|up	2
PH02Gene30961			yes|down	yes|down	no|down	2
PH02Gene43812			yes|up	yes|up	no|down	2
PH02Gene44122			yes|down	yes|up	yes|up	3
PH02Gene45293			yes|up	yes|up	no|up	2
PH02Gene31769			yes|down	yes|down	no|up	2
PH02Gene10893			yes|down	no|up	yes|up	2
PH02Gene13964			no|down	yes|down	no|down	1
PH02Gene28226			yes|up	yes|up	no|up	2
PH02Gene19719			yes|up	yes|up	no|up	2
PH02Gene43845			no|down	yes|down	no|down	1
PH02Gene28228			yes|down	yes|down	no|up	2
PH02Gene10670			yes|up	yes|up	no|up	2
PH02Gene10899			yes|down	yes|down	no|up	2
PH02Gene14972			yes|down	yes|down	no|up	2
PH02Gene18047			yes|down	yes|down	no|down	2
PH02Gene25145			yes|down	no|up	yes|up	2
PH02Gene26367			yes|down	yes|down	no|up	2
PH02Gene23428			yes|down	yes|down	no|down	2
PH02Gene15361			no|up	no|down	yes|down	1
PH02Gene02126			yes|up	yes|up	no|up	2
PH02Gene27098			no|down	yes|down	yes|down	2
PH02Gene18679			yes|up	yes|up	no|down	2
PH02Gene31519			yes|up	yes|up	no|down	2
PH02Gene02954			no|up	yes|up	no|up	1
PH02Gene15084			no|down	yes|down	yes|down	2
PH02Gene17253			yes|up	no|up	no|down	1
PH02Gene36555			yes|up	yes|up	no|up	2
PH02Gene19711			yes|up	no|up	no|down	1
PH02Gene43738			yes|up	no|up	no|down	1
PH02Gene06389			yes|down	no|down	no|up	1
PH02Gene35207			no|down	yes|down	no|down	1
PH02Gene28304			no|down	no|no test	yes|up	1
PH02Gene30175			no|up	yes|up	no|up	1
PH02Gene03032			yes|up	yes|up	no|down	2
PH02Gene41973			yes|down	yes|down	no|down	2
PH02Gene28877			no|down	yes|down	no|down	1
PH02Gene01735			yes|down	yes|down	no|down	2
PH02Gene25306			yes|down	yes|down	no|up	2
PH02Gene31765			yes|down	yes|down	no|down	2
PH02Gene13273			yes|up	yes|up	yes|up	3
PH02Gene14971			yes|up	no|up	yes|down	2
PH02Gene18048			no|up	yes|up	yes|up	2
PH02Gene12632			yes|down	yes|up	yes|up	3
PH02Gene15942			yes|down	yes|down	no|down	2
PH02Gene26369			yes|down	yes|down	no|down	2
PH02Gene27094			no|down	yes|down	no|down	1
PH02Gene18672			no|down	yes|down	no|down	1
PH02Gene17111			yes|down	yes|down	no|up	2
PH02Gene39767			yes|down	yes|down	no|down	2
PH02Gene43108			no|down	no|up	yes|up	1
PH02Gene21651			yes|down	yes|down	yes|up	3
PH02Gene22300			yes|down	no|up	yes|up	2
PH02Gene23651			yes|up	no|up	no|down	1
PH02Gene27931			yes|up	yes|up	no|up	2
PH02Gene43229			no|down	yes|down	yes|down	2
PH02Gene11700			yes|down	yes|down	yes|down	3
PH02Gene44458			yes|up	no|up	no|down	1
PH02Gene45412			yes|up	yes|up	yes|down	3
PH02Gene09831			yes|up	yes|up	no|up	2
PH02Gene07471			yes|down	no|down	yes|up	2
PH02Gene41971			yes|up	yes|up	no|up	2
PH02Gene16044			no|up	yes|up	yes|up	2
PH02Gene05675			yes|up	yes|up	no|up	2
PH02Gene34821			yes|down	yes|down	no|down	2
PH02Gene28879			no|up	yes|down	yes|down	2
PH02Gene43473			yes|up	yes|up	no|up	2
PH02Gene03384			no|down	yes|down	no|down	1
PH02Gene03387			yes|up	yes|up	no|up	2
PH02Gene48462			yes|up	no|up	no|down	1
PH02Gene43447			yes|down	yes|down	no|down	2
PH02Gene08719			yes|down	yes|down	no|up	2
PH02Gene10675			no|up	no|down	yes|down	1
PH02Gene31763			no|down	no|up	yes|up	1
PH02Gene31762			yes|up	yes|up	yes|up	3
PH02Gene24321			yes|up	yes|up	no|up	2
PH02Gene24328			yes|down	yes|down	no|up	2
PH02Gene26368			yes|down	yes|down	no|down	2
PH02Gene42677			no|up	no|down	yes|down	1
PH02Gene44825			no|up	no|down	yes|down	1
PH02Gene14701			no|down	no|up	yes|up	1
PH02Gene10468			yes|down	no|up	yes|up	2
PH02Gene10464			yes|up	yes|up	no|up	2
PH02Gene35456			yes|down	yes|down	no|up	2
PH02Gene08096			yes|up	no|up	no|down	1
PH02Gene08429			yes|up	yes|up	no|up	2
PH02Gene45885			no|down	yes|down	yes|down	2
PH02Gene09320			yes|down	yes|down	no|down	2
PH02Gene12388			yes|down	yes|down	no|down	2
PH02Gene25793			yes|down	yes|down	no|up	2
PH02Gene32433			yes|down	no|down	no|up	1
PH02Gene20222			yes|down	yes|down	yes|up	3
PH02Gene35849			no|up	yes|up	yes|up	2
PH02Gene13030			no|up	yes|up	yes|up	2
PH02Gene46534			no|down	yes|up	yes|up	2
PH02Gene01732			yes|up	yes|up	no|up	2
PH02Gene03389			yes|down	yes|down	no|down	2
PH02Gene39174			yes|down	yes|down	no|down	2
PH02Gene16536			yes|down	yes|down	no|down	2
PH02Gene29324			yes|down	yes|down	no|up	2
PH02Gene25498			no|down	yes|down	no|down	1
PH02Gene21860			no|down	yes|down	no|down	1
PH02Gene02122			no|up	yes|up	yes|up	2
PH02Gene10460			no|up	no|down	yes|down	1
PH02Gene39760			yes|up	yes|up	no|up	2
PH02Gene00612			yes|down	yes|down	no|down	2
PH02Gene38491			yes|up	no|down	yes|down	2
PH02Gene30399			yes|up	yes|up	no|up	2
PH02Gene20013			no|down	no|up	yes|up	1
PH02Gene16709			yes|down	yes|down	no|down	2
PH02Gene12024			yes|up	yes|up	no|down	2
PH02Gene38140			no|down	yes|down	yes|down	2
PH02Gene21658			yes|down	yes|down	no|up	2
PH02Gene34490			yes|up	yes|up	yes|up	3
PH02Gene25791			yes|up	no|up	no|down	1
PH02Gene02950			yes|up	no|up	no|down	1
PH02Gene15083			no|down	yes|down	no|down	1
PH02Gene43733			no|up	yes|up	no|up	1
PH02Gene10074			yes|down	yes|down	no|down	2
PH02Gene31169			yes|down	yes|down	no|down	2
PH02Gene16041			no|up	no|down	yes|down	1
PH02Gene16042			yes|up	yes|up	no|up	2
PH02Gene05670			yes|up	yes|up	no|no test	2
PH02Gene10895			yes|up	no|down	yes|down	2
PH02Gene38808			yes|down	yes|down	no|down	2
PH02Gene24030			yes|down	yes|down	no|down	2
PH02Gene13279			no|down	yes|down	no|down	1
PH02Gene21006			yes|up	yes|up	no|down	2
PH02Gene14977			no|up	yes|up	no|up	1
PH02Gene18046			yes|down	no|down	no|up	1
PH02Gene35601			yes|down	yes|down	no|down	2
PH02Gene21791			no|up	no|down	yes|down	1
PH02Gene21790			yes|up	yes|up	yes|up	3
PH02Gene25746			no|down	yes|down	yes|down	2
PH02Gene50671			no|down	yes|down	no|down	1
PH02Gene05470			yes|down	yes|down	yes|down	3
PH02Gene01368			yes|up	yes|up	yes|up	3
PH02Gene18040			yes|up	yes|up	yes|up	3
PH02Gene23423			no|up	yes|down	yes|down	2
PH02Gene29322			no|up	yes|up	no|up	1
PH02Gene10463			yes|down	yes|up	yes|up	3
PH02Gene25493			yes|up	yes|up	yes|up	3
PH02Gene10465			yes|up	yes|up	no|up	2
PH02Gene25499			yes|down	yes|down	no|down	2
PH02Gene46376			yes|up	yes|up	no|up	2
PH02Gene07250			yes|up	no|up	no|down	1
PH02Gene13222			yes|up	yes|up	no|up	2
PH02Gene08197			yes|down	no|down	yes|up	2
PH02Gene45884			yes|down	yes|down	no|down	2
PH02Gene23424			yes|up	yes|up	no|up	2
PH02Gene11810			yes|up	yes|up	no|up	2
PH02Gene42674			yes|down	yes|down	no|up	2
PH02Gene21656			yes|up	yes|up	no|up	2
PH02Gene02121			no|up	yes|up	no|no test	1
PH02Gene02955			no|up	no|down	yes|down	1
PH02Gene31996			yes|down	yes|down	no|up	2
PH02Gene14145			yes|up	no|up	no|down	1
PH02Gene13220			yes|up	no|up	no|down	1
PH02Gene05732			no|up	yes|down	yes|down	2
PH02Gene11705			no|down	yes|down	yes|down	2
PH02Gene30393			yes|down	yes|down	no|up	2
PH02Gene51104			no|up	yes|up	no|up	1
PH02Gene30392			no|up	yes|up	yes|up	2
PH02Gene06149			yes|up	yes|up	no|down	2
PH02Gene38147			yes|up	yes|up	yes|up	3
PH02Gene22888			yes|down	yes|down	no|down	2
PH02Gene34497			yes|down	yes|down	no|down	2
PH02Gene17258			yes|down	yes|down	no|down	2
PH02Gene34494			no|down	yes|up	yes|up	2
PH02Gene28878			yes|down	yes|down	no|down	2
PH02Gene34493			yes|up	yes|up	no|down	2
PH02Gene17830			no|up	yes|up	yes|up	2
PH02Gene25790			yes|up	yes|up	yes|up	3
PH02Gene02958			no|up	yes|up	yes|up	2
PH02Gene03607			yes|down	no|up	yes|up	2
PH02Gene48598			yes|down	yes|down	no|down	2
PH02Gene44459			yes|down	yes|down	yes|down	3
PH02Gene28229			yes|up	yes|up	yes|up	3
PH02Gene10075			yes|up	yes|up	no|down	2
PH02Gene14970			yes|up	yes|up	no|up	2
PH02Gene35201			yes|down	yes|down	no|down	2
PH02Gene18049			no|up	yes|up	no|up	1
PH02Gene48095			yes|up	no|up	no|down	1
PH02Gene51107			no|down	yes|up	yes|up	2
PH02Gene29320			yes|down	yes|down	no|down	2
PH02Gene00971			yes|down	yes|down	no|down	2
PH02Gene25146			no|up	yes|up	yes|up	2
PH02Gene09839			yes|up	yes|up	no|up	2
PH02Gene39102			yes|down	yes|down	no|down	2
PH02Gene16040			no|up	yes|up	yes|up	2
PH02Gene25149			yes|up	no|up	no|down	1
PH02Gene12341			yes|up	yes|up	no|down	2
PH02Gene21865			yes|up	yes|up	no|down	2
PH02Gene31511			yes|down	yes|down	no|down	2
PH02Gene23221			yes|up	yes|up	no|up	2
PH02Gene35453			yes|up	no|up	yes|down	2
PH02Gene46372			yes|down	yes|down	no|down	2
PH02Gene11602			yes|down	yes|down	no|down	2
PH02Gene30391			yes|up	yes|up	yes|up	3
PH02Gene21512			yes|up	yes|up	no|down	2
PH02Gene10283			no|up	yes|up	yes|up	2
PH02Gene17834			yes|up	yes|up	no|down	2
PH02Gene20012			yes|up	yes|up	no|up	2
PH02Gene29974			no|down	yes|down	no|down	1
PH02Gene15554			yes|down	no|down	yes|up	2
PH02Gene15550			yes|down	yes|down	yes|down	3
PH02Gene04463			yes|down	yes|down	no|down	2
PH02Gene41053			no|up	yes|up	yes|up	2
PH02Gene20227			yes|down	yes|down	yes|up	3
PH02Gene31162			no|down	yes|down	no|down	1
PH02Gene06142			yes|up	no|up	no|down	1
PH02Gene41758			yes|up	yes|up	no|up	2
PH02Gene16049			no|down	yes|up	yes|up	2
PH02Gene03383			no|up	yes|down	yes|down	2
PH02Gene14390			yes|down	no|up	yes|up	2
PH02Gene19718			no|down	yes|down	no|down	1
PH02Gene10676			yes|down	yes|down	no|down	2
PH02Gene43840			yes|down	no|up	yes|up	2
PH02Gene43841			no|down	yes|down	no|down	1
PH02Gene14391			yes|down	yes|down	no|down	2
PH02Gene33605			yes|up	no|up	no|up	1
PH02Gene03829			yes|down	no|down	no|up	1
PH02Gene00798			no|up	yes|up	no|up	1
PH02Gene12631			yes|down	no|down	yes|up	2
PH02Gene21795			yes|down	yes|down	no|down	2
PH02Gene05476			no|up	yes|up	no|up	1
PH02Gene47335			yes|up	no|up	no|down	1
PH02Gene23426			yes|down	yes|down	no|down	2
PH02Gene43106			no|up	no|down	yes|down	1
PH02Gene16447			yes|up	yes|up	no|down	2
PH02Gene16703			yes|down	yes|down	yes|down	3
PH02Gene12023			yes|down	yes|down	no|up	2
PH02Gene45887			no|down	yes|down	no|down	1
PH02Gene21654			no|down	yes|down	no|down	1
PH02Gene29977			no|up	no|down	yes|down	1
PH02Gene15556			yes|up	no|down	yes|down	2
PH02Gene42083			no|down	no|down	yes|up	1
PH02Gene32492			yes|down	yes|down	no|down	2
PH02Gene04461			no|down	yes|up	yes|up	2
PH02Gene47106			no|up	yes|down	yes|down	2
PH02Gene23655			yes|down	yes|down	no|up	2
PH02Gene32434			no|down	yes|down	no|down	1
PH02Gene48593			yes|down	yes|down	no|down	2
PH02Gene11708			no|down	no|up	yes|up	1
PH02Gene40312			yes|down	yes|down	no|down	2
PH02Gene41754			yes|up	yes|up	yes|up	3
PH02Gene16045			yes|up	yes|up	no|down	2
PH02Gene46194			no|down	yes|down	no|down	1
PH02Gene02505			yes|up	yes|up	no|down	2
PH02Gene03386			yes|down	no|up	yes|up	2
PH02Gene42474			yes|down	yes|down	yes|down	3
PH02Gene14398			yes|up	yes|up	no|up	2
PH02Gene10890			yes|up	yes|up	yes|up	3
PH02Gene39179			yes|down	yes|down	no|up	2
PH02Gene38718			yes|down	yes|down	yes|down	3
PH02Gene38809			yes|down	yes|down	no|down	2
PH02Gene18043			yes|down	yes|down	no|down	2
PH02Gene18045			yes|up	yes|up	no|up	2
PH02Gene16537			yes|up	yes|up	no|down	2
PH02Gene12095			yes|up	no|up	no|down	1
PH02Gene21137			no|down	yes|down	no|down	1
PH02Gene33606			yes|down	yes|down	no|down	2
PH02Gene23791			no|up	yes|up	yes|up	2
PH02Gene36725			no|down	yes|down	no|down	1
PH02Gene14706			yes|up	no|up	no|down	1
PH02Gene10469			yes|up	yes|up	no|down	2
PH02Gene50197			no|down	yes|down	yes|down	2
PH02Gene49763			yes|down	yes|down	no|up	2
PH02Gene35457			no|down	yes|down	yes|down	2
PH02Gene20011			no|down	yes|down	no|down	1
PH02Gene44166			yes|down	yes|down	no|up	2
PH02Gene45883			yes|down	yes|down	no|down	2
PH02Gene50226			no|down	yes|down	no|down	1
PH02Gene50223			yes|down	yes|down	yes|down	3
PH02Gene33859			yes|down	yes|down	no|up	2
PH02Gene21653			no|up	yes|up	yes|up	2
PH02Gene29259			yes|up	yes|up	no|down	2
PH02Gene39458			yes|down	yes|down	no|down	2
PH02Gene33148			yes|up	yes|up	no|down	2
PH02Gene47101			yes|down	yes|down	no|down	2
PH02Gene23658			yes|up	no|up	no|down	1
PH02Gene27932			no|down	yes|down	yes|down	2
PH02Gene32430			yes|down	yes|down	yes|down	3
PH02Gene09162			yes|up	yes|up	yes|up	3
PH02Gene03606			yes|down	yes|down	no|up	2
PH02Gene09546			yes|up	yes|up	no|up	2
PH02Gene10077			yes|up	yes|up	no|up	2
PH02Gene35847			yes|up	yes|up	yes|up	3
PH02Gene35842			yes|up	no|up	no|down	1
PH02Gene45416			yes|up	yes|up	yes|up	3
PH02Gene22884			no|up	yes|up	no|up	1
PH02Gene05677			yes|down	yes|down	yes|down	3
PH02Gene08286			yes|down	yes|down	no|down	2
PH02Gene01734			yes|up	no|up	no|down	1
PH02Gene12343			yes|up	no|up	no|down	1
PH02Gene17831			yes|down	yes|up	yes|up	3
PH02Gene42475			yes|down	yes|down	no|down	2
PH02Gene23630			yes|down	yes|down	no|down	2
PH02Gene14395			yes|down	yes|down	no|down	2
PH02Gene07602			no|up	yes|up	no|up	1
PH02Gene15946			yes|up	yes|up	no|down	2
PH02Gene26366			no|down	yes|down	no|down	1
PH02Gene47337			yes|down	yes|down	yes|up	3
PH02Gene15364			no|down	yes|down	no|down	1
PH02Gene04657			yes|down	yes|down	no|up	2
PH02Gene14700			yes|up	no|down	yes|down	2
PH02Gene30397			yes|up	yes|up	no|down	2
PH02Gene16706			no|down	yes|down	no|down	1
PH02Gene38145			yes|down	yes|down	no|down	2
PH02Gene15553			yes|up	no|up	no|down	1
PH02Gene41764			yes|down	yes|down	yes|down	3
PH02Gene36530			no|down	yes|down	no|down	1
PH02Gene36107			no|up	no|down	yes|down	1
PH02Gene36004			yes|down	yes|down	no|down	2
PH02Gene15943			yes|up	yes|up	yes|up	3
PH02Gene05735			yes|up	yes|up	no|up	2
PH02Gene05471			yes|down	yes|down	no|up	2
PH02Gene20224			yes|down	yes|down	no|up	2
PH02Gene05473			yes|up	yes|up	no|up	2
PH02Gene51100			yes|up	yes|up	yes|up	3
PH02Gene21861			yes|down	yes|down	no|up	2
PH02Gene28306			yes|up	yes|up	no|down	2
PH02Gene48102			no|down	no|up	yes|up	1
PH02Gene00970			no|up	yes|down	yes|down	2
PH02Gene15362			yes|up	yes|up	no|down	2
PH02Gene50053			yes|up	yes|up	no|up	2
PH02Gene27091			yes|down	yes|down	no|down	2
PH02Gene25103			yes|up	yes|up	no|down	2
PH02Gene18678			no|down	no|up	yes|up	1
PH02Gene33446			yes|down	yes|down	no|down	2
PH02Gene31510			yes|down	yes|down	no|up	2
PH02Gene03382			no|down	yes|down	no|down	1
PH02Gene13124			yes|down	yes|down	no|up	2
PH02Gene12349			yes|up	yes|up	no|up	2
PH02Gene13126			yes|up	yes|up	no|up	2
PH02Gene12344			yes|down	yes|down	no|up	2
PH02Gene10285			no|down	yes|up	yes|up	2
PH02Gene25301			no|down	yes|up	yes|up	2
PH02Gene10287			yes|up	yes|up	no|down	2
PH02Gene17835			no|up	yes|down	yes|down	2
PH02Gene30282			yes|down	yes|down	no|up	2
PH02Gene42470			no|down	yes|up	yes|up	2
PH02Gene33855			yes|down	yes|down	no|down	2
PH02Gene42477			yes|down	yes|down	no|up	2
PH02Gene34491			yes|down	yes|down	no|down	2
PH02Gene27730			no|down	yes|down	no|down	1
PH02Gene27736			yes|up	yes|up	yes|up	3
PH02Gene33142			no|up	yes|down	yes|down	2
PH02Gene36537			yes|up	no|up	no|down	1
PH02Gene09168			yes|down	yes|up	yes|up	3
PH02Gene36001			yes|down	yes|down	no|up	2
PH02Gene20221			no|down	no|up	yes|up	1
PH02Gene35206			yes|down	yes|down	no|down	2
PH02Gene41975			no|down	yes|up	yes|up	2
PH02Gene23225			yes|down	yes|down	no|down	2
PH02Gene19716			no|up	yes|up	no|up	1
PH02Gene38807			no|up	yes|up	yes|up	2
PH02Gene29329			yes|down	yes|up	yes|up	3
PH02Gene29495			no|down	yes|down	no|down	1
PH02Gene36101			yes|down	yes|down	no|up	2
PH02Gene26360			no|up	yes|down	yes|down	2
PH02Gene48100			yes|down	no|down	yes|up	2
PH02Gene39768			no|down	yes|down	no|down	1
PH02Gene35450			yes|up	yes|up	no|down	2
PH02Gene00618			yes|down	yes|down	no|up	2
PH02Gene13225			yes|up	yes|up	no|up	2
PH02Gene20017			yes|up	yes|up	no|up	2
PH02Gene34496			yes|down	yes|down	no|down	2
PH02Gene22609			yes|down	yes|down	no|up	2
PH02Gene15089			yes|up	yes|up	no|up	2
PH02Gene23652			yes|down	yes|down	no|down	2
PH02Gene33413			yes|down	yes|down	no|down	2
PH02Gene10079			yes|up	yes|up	no|down	2
PH02Gene45413			yes|up	yes|up	no|down	2
PH02Gene28307			yes|down	yes|down	no|down	2
PH02Gene07478			yes|down	yes|down	no|down	2
PH02Gene46195			yes|down	yes|down	no|down	2
PH02Gene17832			yes|down	yes|down	no|down	2
PH02Gene42476			yes|down	yes|down	yes|down	3
PH02Gene31760			yes|up	no|up	yes|down	2
PH02Gene13276			yes|up	yes|up	yes|up	3
PH02Gene13270			yes|up	yes|up	no|down	2
PH02Gene18044			yes|up	yes|up	yes|up	3
PH02Gene42579			yes|down	yes|down	no|up	2
PH02Gene33609			no|down	yes|down	no|down	1
PH02Gene36104			yes|up	no|up	no|down	1
PH02Gene21794			no|down	yes|down	yes|down	2
PH02Gene15945			no|down	yes|up	yes|up	2
PH02Gene21869			no|down	no|down	yes|up	1
PH02Gene23421			yes|down	yes|down	no|down	2
PH02Gene42671			yes|up	yes|up	no|up	2
PH02Gene36720			yes|up	yes|up	no|down	2
PH02Gene27092			yes|down	yes|down	no|down	2
PH02Gene04957			yes|up	yes|up	no|up	2
PH02Gene00247			no|no test	yes|down	no|down	1
PH02Gene33856			no|up	yes|down	yes|down	2
PH02Gene21659			no|down	yes|up	yes|up	2
PH02Gene21657			yes|down	yes|down	no|down	2
PH02Gene21655			yes|up	no|down	yes|down	2
PH02Gene25796			yes|down	yes|down	no|down	2
PH02Gene02957			yes|down	yes|down	no|up	2
PH02Gene47105			yes|down	yes|down	no|up	2
PH02Gene23659			no|down	yes|up	yes|up	2
PH02Gene03601			yes|down	yes|down	no|down	2
PH02Gene03602			yes|down	yes|down	no|up	2
PH02Gene44454			yes|down	yes|down	no|down	2
PH02Gene11325			yes|up	no|up	no|down	1
PH02Gene47816			no|down	no|up	yes|up	1
PH02Gene35841			no|down	yes|down	no|down	1
PH02Gene45418			yes|down	yes|down	no|down	2
PH02Gene00979			yes|up	yes|up	no|up	2
PH02Gene09767			yes|up	yes|up	no|up	2
PH02Gene07479			yes|down	yes|down	yes|down	3
PH02Gene46197			yes|down	yes|up	yes|up	3
PH02Gene01731			no|down	yes|down	no|up	1
PH02Gene01070			yes|up	yes|up	no|up	2
PH02Gene25304			no|down	yes|down	no|down	1
PH02Gene23227			yes|up	no|up	yes|down	2
PH02Gene31768			yes|up	no|up	no|down	1
PH02Gene31767			yes|up	yes|up	yes|up	3
PH02Gene31766			yes|down	yes|down	no|down	2
PH02Gene14975			yes|down	yes|down	no|up	2
PH02Gene29326			no|down	yes|down	no|down	1
PH02Gene21792			yes|up	yes|up	no|up	2
PH02Gene21797			yes|up	yes|up	no|down	2
PH02Gene02217			yes|down	yes|down	no|down	2
PH02Gene21864			yes|down	yes|down	no|up	2
PH02Gene21867			yes|up	no|up	no|down	1
PH02Gene14346			yes|down	yes|down	no|down	2
PH02Gene23420			yes|down	yes|down	yes|down	3
PH02Gene02128			yes|up	no|up	no|down	1
PH02Gene14704			no|up	yes|up	no|up	1
PH02Gene50228			no|down	yes|down	no|down	1
PH02Gene22305			no|down	yes|down	no|down	1
PH02Gene22306			yes|down	yes|down	yes|down	3
PH02Gene33149			yes|up	yes|up	no|down	2
PH02Gene23657			yes|up	yes|up	yes|up	3
PH02Gene16075			no|down	yes|down	no|down	1
PH02Gene09167			yes|down	no|down	yes|up	2
PH02Gene05738			no|up	yes|up	no|up	1
PH02Gene48597			yes|down	yes|up	yes|up	3
PH02Gene10070			yes|up	yes|up	no|down	2
PH02Gene31166			yes|down	yes|down	no|down	2
PH02Gene36394			yes|down	yes|down	no|up	2
PH02Gene07473			yes|up	yes|up	no|up	2
PH02Gene34824			yes|up	yes|up	no|up	2
PH02Gene31153			yes|down	no|down	no|up	1
PH02Gene21519			no|down	yes|up	yes|up	2
PH02Gene31954			yes|up	yes|up	yes|up	3
PH02Gene18041			yes|up	yes|up	no|down	2
PH02Gene22443			yes|down	yes|down	no|down	2
PH02Gene21793			yes|down	no|down	yes|up	2
PH02Gene15941			no|up	yes|down	yes|down	2
PH02Gene05475			yes|up	yes|up	no|up	2
PH02Gene23797			no|down	yes|down	yes|down	2
PH02Gene01367			yes|down	yes|down	no|up	2
PH02Gene21868			no|down	yes|down	no|down	1
PH02Gene51455			no|down	yes|down	no|down	1
PH02Gene36729			yes|up	yes|up	no|up	2
PH02Gene14707			no|down	yes|up	yes|up	2
PH02Gene14703			yes|down	yes|down	no|up	2
PH02Gene39764			no|down	yes|down	no|down	1
PH02Gene49768			no|down	yes|down	no|down	1
PH02Gene13223			no|down	yes|down	no|down	1
PH02Gene12026			yes|down	yes|up	yes|up	3
PH02Gene40547			no|up	yes|up	no|up	1
PH02Gene15552			yes|up	no|up	yes|down	2
PH02Gene04469			no|down	yes|down	no|down	1
PH02Gene23653			yes|up	yes|up	no|up	2
PH02Gene32438			yes|down	yes|down	no|down	2
PH02Gene46231			yes|down	yes|down	no|up	2
PH02Gene09163			yes|down	no|up	yes|up	2
PH02Gene11324			yes|up	no|up	no|down	1
PH02Gene36390			yes|down	yes|down	no|up	2
PH02Gene07472			yes|down	yes|down	no|down	2
PH02Gene41750			no|down	yes|down	no|down	1
PH02Gene46198			yes|down	yes|up	yes|up	3
PH02Gene23228			yes|up	yes|up	yes|down	3
PH02Gene17836			yes|up	yes|up	no|up	2
PH02Gene42471			yes|down	yes|down	yes|up	3
PH02Gene38150			yes|down	no|down	no|up	1
PH02Gene24038			yes|down	yes|down	no|down	2
PH02Gene32281			yes|down	yes|down	no|down	2
PH02Gene22440			yes|down	yes|down	no|down	2
PH02Gene36100			yes|down	yes|down	no|down	2
PH02Gene05472			no|up	no|down	yes|down	1
PH02Gene23790			yes|down	yes|down	no|up	2
PH02Gene18674			yes|down	yes|down	no|up	2
PH02Gene49765			no|down	yes|up	yes|up	2
PH02Gene07937			yes|down	yes|down	no|down	2
PH02Gene45888			no|up	no|down	yes|down	1
PH02Gene33857			yes|down	yes|down	no|down	2
PH02Gene25799			no|up	yes|down	yes|down	2
PH02Gene02951			yes|down	yes|down	no|down	2
PH02Gene36533			yes|down	yes|down	no|down	2
PH02Gene06383			yes|up	yes|up	no|up	2
PH02Gene10072			yes|up	no|up	yes|down	2
PH02Gene20229			yes|down	yes|down	no|down	2
PH02Gene20220			yes|up	yes|up	yes|up	3
PH02Gene09764			yes|up	no|up	no|down	1
PH02Gene45411			yes|down	yes|down	no|up	2
PH02Gene06145			yes|up	yes|up	no|up	2
PH02Gene08283			yes|down	yes|down	no|up	2
PH02Gene42479			yes|down	yes|down	no|up	2
PH02Gene42473			yes|down	yes|down	yes|down	3
PH02Gene00127			no|down	yes|down	no|down	1
PH02Gene31958			yes|down	yes|down	no|up	2
PH02Gene16878			yes|down	yes|down	no|up	2
PH02Gene04819			yes|down	yes|down	no|up	2
PH02Gene40831			yes|down	yes|down	no|down	2
PH02Gene11603			yes|up	no|up	no|down	1
PH02Gene02411			yes|down	yes|up	yes|up	3
PH02Gene47647			yes|down	yes|down	no|down	2
PH02Gene11068			yes|down	yes|down	no|down	2
PH02Gene49562			yes|down	no|down	no|up	1
PH02Gene16872			yes|up	yes|up	no|down	2
PH02Gene16875			yes|up	yes|up	no|up	2
PH02Gene36250			yes|up	yes|up	no|down	2
PH02Gene40169			yes|up	yes|up	no|up	2
PH02Gene04664			no|down	yes|down	no|down	1
PH02Gene23812			yes|up	yes|up	no|down	2
PH02Gene37399			yes|up	yes|up	no|down	2
PH02Gene01449			yes|down	yes|down	yes|up	3
PH02Gene09631			no|down	no|up	yes|up	1
PH02Gene19068			yes|up	yes|up	no|down	2
PH02Gene10581			yes|up	no|up	no|down	1
PH02Gene43809			yes|down	yes|down	no|down	2
PH02Gene43807			yes|down	yes|down	no|up	2
PH02Gene24417			yes|down	yes|down	no|up	2
PH02Gene17846			no|up	yes|up	no|up	1
PH02Gene38847			yes|up	no|down	yes|down	2
PH02Gene24369			yes|up	yes|up	no|up	2
PH02Gene12181			yes|down	yes|down	no|down	2
PH02Gene22404			no|down	yes|up	yes|up	2
PH02Gene23759			yes|down	yes|down	no|up	2
PH02Gene09282			yes|up	yes|up	yes|up	3
PH02Gene49100			no|down	yes|down	no|down	1
PH02Gene37087			no|down	no|up	yes|up	1
PH02Gene27059			yes|up	yes|up	no|down	2
PH02Gene49232			yes|up	yes|up	no|up	2
PH02Gene32600			yes|up	yes|up	yes|up	3
PH02Gene06260			yes|up	no|up	yes|down	2
PH02Gene17216			yes|down	yes|down	no|down	2
PH02Gene41094			yes|up	no|down	yes|down	2
PH02Gene13914			yes|down	yes|down	yes|up	3
PH02Gene31957			yes|down	yes|down	no|down	2
PH02Gene11601			yes|down	yes|down	no|down	2
PH02Gene40837			yes|down	yes|down	no|down	2
PH02Gene49568			yes|up	no|up	no|down	1
PH02Gene27214			yes|down	no|up	yes|up	2
PH02Gene14580			no|up	yes|up	no|up	1
PH02Gene24820			no|down	yes|up	yes|up	2
PH02Gene24826			yes|up	yes|up	no|down	2
PH02Gene18855			yes|down	yes|down	yes|down	3
PH02Gene00711			yes|down	yes|down	no|down	2
PH02Gene13757			yes|up	yes|up	no|up	2
PH02Gene08549			no|up	yes|up	no|up	1
PH02Gene28847			yes|down	yes|down	no|down	2
PH02Gene37932			yes|down	yes|down	no|up	2
PH02Gene48312			no|down	no|up	yes|up	1
PH02Gene13237			yes|up	no|up	yes|down	2
PH02Gene10636			no|down	yes|down	yes|down	2
PH02Gene35645			yes|up	yes|up	yes|up	3
PH02Gene02546			yes|up	yes|up	no|down	2
PH02Gene19841			no|down	yes|up	yes|up	2
PH02Gene24581			no|up	yes|up	no|up	1
PH02Gene25185			yes|down	yes|down	no|down	2
PH02Gene15325			yes|down	yes|down	no|down	2
PH02Gene14149			yes|up	no|up	no|down	1
PH02Gene32609			no|down	yes|down	no|down	1
PH02Gene17213			yes|down	yes|down	no|up	2
PH02Gene38453			yes|down	yes|down	no|up	2
PH02Gene09445			yes|up	no|up	yes|down	2
PH02Gene09448			yes|down	yes|down	no|down	2
PH02Gene36878			yes|up	yes|up	yes|up	3
PH02Gene17053			yes|down	yes|down	no|down	2
PH02Gene17058			no|down	yes|up	yes|up	2
PH02Gene38617			no|up	yes|up	no|up	1
PH02Gene38612			yes|down	yes|down	no|down	2
PH02Gene19090			yes|down	yes|down	no|down	2
PH02Gene18859			yes|up	yes|up	no|up	2
PH02Gene13755			no|down	yes|down	no|down	1
PH02Gene42863			no|up	yes|up	no|up	1
PH02Gene37391			yes|up	yes|up	no|down	2
PH02Gene12409			yes|down	yes|down	no|up	2
PH02Gene23740			no|down	no|up	yes|up	1
PH02Gene23334			yes|up	no|up	no|down	1
PH02Gene38334			yes|up	yes|up	no|down	2
PH02Gene10582			yes|down	yes|down	no|down	2
PH02Gene10589			yes|up	yes|up	yes|up	3
PH02Gene43802			yes|down	yes|down	no|down	2
PH02Gene07905			yes|down	yes|down	no|down	2
PH02Gene10639			yes|up	yes|up	yes|up	3
PH02Gene10633			yes|down	yes|down	no|up	2
PH02Gene30456			no|up	yes|down	yes|down	2
PH02Gene35641			yes|up	yes|up	no|down	2
PH02Gene23996			yes|down	yes|down	no|up	2
PH02Gene32605			no|up	yes|up	yes|up	2
PH02Gene39725			yes|down	yes|down	yes|up	3
PH02Gene39720			yes|up	yes|up	yes|up	3
PH02Gene31555			yes|up	yes|up	no|up	2
PH02Gene20586			yes|down	yes|down	no|up	2
PH02Gene20589			no|up	yes|up	yes|up	2
PH02Gene13911			yes|up	yes|up	yes|up	3
PH02Gene50151			yes|up	yes|up	no|up	2
PH02Gene32373			yes|down	no|down	yes|up	2
PH02Gene49569			no|down	yes|down	yes|down	2
PH02Gene23635			yes|up	yes|up	no|down	2
PH02Gene31956			no|down	yes|down	no|down	1
PH02Gene09442			yes|down	no|up	yes|up	2
PH02Gene27212			yes|down	yes|down	no|up	2
PH02Gene32370			yes|up	yes|up	yes|up	3
PH02Gene43541			yes|down	yes|down	no|up	2
PH02Gene19690			yes|down	yes|down	yes|down	3
PH02Gene01947			no|down	yes|down	no|down	1
PH02Gene28781			no|up	no|down	yes|down	1
PH02Gene19527			yes|up	yes|up	no|down	2
PH02Gene24599			yes|up	yes|up	no|up	2
PH02Gene07049			yes|down	yes|down	no|down	2
PH02Gene24170			yes|up	no|up	no|down	1
PH02Gene18853			yes|down	yes|up	yes|up	3
PH02Gene16014			yes|down	yes|down	no|down	2
PH02Gene09638			yes|down	yes|down	no|up	2
PH02Gene01191			no|down	yes|up	yes|up	2
PH02Gene43806			yes|down	yes|down	no|up	2
PH02Gene48319			yes|up	yes|up	no|up	2
PH02Gene28264			yes|down	yes|down	no|up	2
PH02Gene02087			yes|up	yes|up	no|up	2
PH02Gene11183			yes|down	yes|down	no|down	2
PH02Gene21174			no|down	yes|down	no|down	1
PH02Gene27662			yes|down	yes|down	no|down	2
PH02Gene14930			yes|up	yes|up	no|down	2
PH02Gene31350			no|up	yes|up	no|up	1
PH02Gene24366			yes|up	yes|up	no|down	2
PH02Gene24589			yes|down	yes|down	yes|down	3
PH02Gene22406			yes|down	no|down	no|up	1
PH02Gene22405			no|down	yes|down	no|down	1
PH02Gene23756			yes|down	yes|down	yes|up	3
PH02Gene25187			yes|down	yes|down	no|down	2
PH02Gene13923			no|down	yes|down	no|down	1
PH02Gene02165			yes|up	yes|up	no|down	2
PH02Gene02160			yes|down	yes|down	no|up	2
PH02Gene27054			no|down	yes|down	yes|down	2
PH02Gene48145			yes|up	yes|up	yes|up	3
PH02Gene17217			yes|down	yes|down	no|down	2
PH02Gene20052			yes|up	yes|up	no|up	2
PH02Gene11061			yes|up	yes|up	no|up	2
PH02Gene04815			yes|up	yes|up	yes|up	3
PH02Gene04814			yes|up	yes|up	yes|up	3
PH02Gene09449			yes|down	no|down	no|up	1
PH02Gene02415			yes|down	yes|down	yes|down	3
PH02Gene09446			yes|up	yes|up	yes|up	3
PH02Gene11062			no|up	no|down	yes|down	1
PH02Gene32372			yes|down	yes|up	yes|up	3
PH02Gene16870			yes|down	yes|down	no|down	2
PH02Gene30155			yes|down	yes|down	no|down	2
PH02Gene06712			yes|down	yes|down	no|down	2
PH02Gene19528			no|up	yes|up	yes|up	2
PH02Gene19526			yes|down	yes|down	no|down	2
PH02Gene24177			yes|down	no|down	no|up	1
PH02Gene00714			yes|down	yes|down	no|down	2
PH02Gene13754			yes|up	no|up	yes|down	2
PH02Gene18585			yes|up	yes|up	no|down	2
PH02Gene09329			yes|down	yes|down	no|down	2
PH02Gene03976			yes|down	yes|down	yes|up	3
PH02Gene48310			no|up	yes|up	yes|up	2
PH02Gene31723			no|up	yes|down	yes|down	2
PH02Gene02413			no|down	yes|down	yes|down	2
PH02Gene36112			yes|up	yes|up	yes|down	3
PH02Gene02412			yes|down	yes|down	no|down	2
PH02Gene45643			yes|down	yes|down	no|up	2
PH02Gene07902			no|up	yes|up	yes|up	2
PH02Gene40160			no|down	yes|down	yes|down	2
PH02Gene11004			yes|down	yes|down	no|up	2
PH02Gene18008			yes|down	yes|down	no|up	2
PH02Gene36875			yes|up	yes|up	no|up	2
PH02Gene42865			no|up	yes|up	no|up	1
PH02Gene35649			yes|down	yes|down	no|up	2
PH02Gene42868			yes|down	yes|down	no|down	2
PH02Gene10588			yes|down	yes|down	no|down	2
PH02Gene44522			no|up	yes|up	no|up	1
PH02Gene45255			yes|up	yes|up	no|up	2
PH02Gene13988			no|down	yes|down	no|down	1
PH02Gene03028			yes|down	no|down	no|up	1
PH02Gene40577			yes|down	yes|down	no|down	2
PH02Gene35393			yes|up	no|up	no|up	1
PH02Gene08152			yes|down	yes|down	no|up	2
PH02Gene18004			yes|down	yes|down	no|up	2
PH02Gene26328			yes|down	yes|down	no|up	2
PH02Gene04347			yes|down	yes|down	no|down	2
PH02Gene09288			no|down	yes|down	no|down	1
PH02Gene15328			no|down	yes|down	no|down	1
PH02Gene04346			no|no test	yes|down	yes|down	2
PH02Gene06881			yes|down	yes|down	no|up	2
PH02Gene40360			yes|up	yes|up	no|up	2
PH02Gene49233			no|down	no|up	yes|up	1
PH02Gene44867			yes|down	yes|down	no|down	2
PH02Gene14746			yes|down	yes|down	no|down	2
PH02Gene44649			yes|up	yes|up	no|up	2
PH02Gene43143			yes|up	yes|up	no|up	2
PH02Gene49239			yes|up	yes|up	no|up	2
PH02Gene43145			yes|down	yes|up	yes|up	3
PH02Gene17212			yes|down	yes|down	yes|down	3
PH02Gene06265			yes|down	yes|down	yes|up	3
PH02Gene17211			no|no test	yes|down	yes|down	2
PH02Gene13910			yes|down	yes|up	yes|up	3
PH02Gene13915			yes|up	yes|up	yes|up	3
PH02Gene13913			yes|down	yes|up	yes|up	3
PH02Gene00129			yes|up	yes|up	no|up	2
PH02Gene30154			yes|up	yes|up	no|down	2
PH02Gene30153			yes|up	yes|up	no|up	2
PH02Gene19692			yes|down	yes|down	no|down	2
PH02Gene19529			yes|down	yes|down	no|down	2
PH02Gene19094			yes|up	yes|up	no|up	2
PH02Gene07045			yes|down	yes|down	no|down	2
PH02Gene37392			yes|up	yes|up	no|up	2
PH02Gene05539			no|down	yes|down	no|down	1
PH02Gene12404			no|up	yes|up	no|up	1
PH02Gene37642			yes|down	yes|down	no|up	2
PH02Gene36113			yes|up	yes|up	no|up	2
PH02Gene07906			yes|down	yes|down	no|up	2
PH02Gene07884			yes|up	no|up	no|down	1
PH02Gene30458			yes|up	yes|up	no|up	2
PH02Gene40530			yes|down	yes|down	no|up	2
PH02Gene45920			yes|up	yes|up	no|down	2
PH02Gene28543			yes|up	no|up	no|down	1
PH02Gene22408			yes|down	yes|down	no|down	2
PH02Gene24517			yes|down	yes|down	no|down	2
PH02Gene26321			yes|up	yes|up	yes|down	3
PH02Gene27781			no|down	yes|down	no|down	1
PH02Gene42323			no|up	yes|up	yes|up	2
PH02Gene37095			yes|up	yes|up	no|up	2
PH02Gene02167			yes|up	no|up	no|down	1
PH02Gene06889			yes|up	yes|up	no|up	2
PH02Gene43493			yes|down	yes|down	no|down	2
PH02Gene48148			yes|down	yes|down	no|down	2
PH02Gene44868			yes|down	yes|down	yes|down	3
PH02Gene39721			yes|down	yes|down	no|up	2
PH02Gene43142			yes|down	yes|up	yes|up	3
PH02Gene06268			yes|up	yes|up	no|up	2
PH02Gene35295			yes|down	yes|down	no|up	2
PH02Gene35292			yes|up	yes|up	no|up	2
PH02Gene13919			yes|down	yes|down	no|down	2
PH02Gene38457			yes|up	no|up	yes|down	2
PH02Gene38450			no|down	yes|down	no|down	1
PH02Gene27217			no|up	yes|up	yes|up	2
PH02Gene36253			no|down	yes|down	no|down	1
PH02Gene14589			no|down	yes|down	no|down	1
PH02Gene10915			no|down	yes|down	no|down	1
PH02Gene24824			yes|up	yes|up	no|up	2
PH02Gene07048			yes|up	yes|up	no|down	2
PH02Gene04666			yes|down	yes|down	no|down	2
PH02Gene15759			no|down	yes|down	no|down	1
PH02Gene37934			yes|up	yes|up	no|up	2
PH02Gene23218			no|up	yes|up	no|up	1
PH02Gene19657			yes|down	yes|down	no|down	2
PH02Gene37641			no|up	yes|down	yes|down	2
PH02Gene17584			yes|up	yes|up	no|down	2
PH02Gene31494			yes|down	yes|down	no|up	2
PH02Gene24827			yes|down	yes|down	no|up	2
PH02Gene28262			yes|down	yes|down	yes|down	3
PH02Gene49347			no|down	yes|down	no|down	1
PH02Gene27660			yes|up	yes|up	no|up	2
PH02Gene00710			yes|up	no|up	no|down	1
PH02Gene42448			yes|up	yes|up	no|up	2
PH02Gene13752			no|down	yes|down	no|down	1
PH02Gene13238			yes|up	no|up	no|down	1
PH02Gene42860			no|down	yes|down	no|down	1
PH02Gene07901			yes|up	no|up	no|down	1
PH02Gene22632			yes|down	yes|down	no|down	2
PH02Gene40574			yes|up	yes|up	no|up	2
PH02Gene37394			yes|up	yes|up	no|down	2
PH02Gene49043			no|up	yes|up	yes|up	2
PH02Gene29718			yes|up	yes|up	no|up	2
PH02Gene10637			no|down	yes|up	yes|up	2
PH02Gene01192			yes|down	yes|down	no|down	2
PH02Gene38263			yes|up	no|up	yes|down	2
PH02Gene02086			yes|down	no|down	no|up	1
PH02Gene13588			no|down	yes|down	no|down	1
PH02Gene07678			yes|up	yes|up	no|down	2
PH02Gene12184			yes|down	yes|down	no|down	2
PH02Gene36116			yes|up	yes|up	no|down	2
PH02Gene19846			no|up	yes|up	no|up	1
PH02Gene30454			yes|down	yes|down	yes|down	3
PH02Gene22407			no|down	yes|down	yes|down	2
PH02Gene12183			yes|up	yes|up	no|up	2
PH02Gene23755			yes|down	yes|down	no|up	2
PH02Gene19845			yes|up	yes|up	no|no test	2
PH02Gene15329			yes|down	yes|down	no|down	2
PH02Gene19842			yes|up	yes|up	no|up	2
PH02Gene43498			no|up	no|down	yes|down	1
PH02Gene24587			yes|down	no|down	yes|up	2
PH02Gene27587			yes|down	yes|down	no|down	2
PH02Gene22409			yes|down	no|down	yes|up	2
PH02Gene49238			yes|up	yes|up	yes|up	3
PH02Gene23752			yes|down	yes|up	yes|up	3
PH02Gene32604			yes|down	yes|up	yes|up	3
PH02Gene42322			no|up	yes|up	yes|up	2
PH02Gene13918			yes|up	yes|up	yes|up	3
PH02Gene08159			yes|up	yes|up	no|up	2
PH02Gene09285			yes|down	yes|down	no|up	2
PH02Gene09283			yes|down	no|down	yes|up	2
PH02Gene06883			yes|up	yes|up	no|no test	2
PH02Gene40363			yes|down	yes|down	no|up	2
PH02Gene43144			no|down	yes|down	yes|down	2
PH02Gene30602			yes|up	yes|up	no|up	2
PH02Gene06266			yes|down	yes|up	yes|up	3
PH02Gene20580			yes|up	yes|up	no|down	2
PH02Gene20056			no|down	yes|up	yes|up	2
PH02Gene47643			yes|down	yes|down	no|up	2
PH02Gene41575			yes|down	yes|down	no|down	2
PH02Gene45644			yes|down	yes|down	no|up	2
PH02Gene19693			yes|up	yes|up	no|up	2
PH02Gene17583			no|up	no|down	yes|down	1
PH02Gene36874			yes|up	no|up	no|down	1
PH02Gene24829			yes|down	no|down	yes|up	2
PH02Gene07044			yes|down	yes|down	no|up	2
PH02Gene18854			yes|down	yes|down	yes|down	3
PH02Gene42866			yes|up	yes|up	no|down	2
PH02Gene22637			no|down	yes|down	no|down	1
PH02Gene09630			yes|down	yes|down	no|down	2
PH02Gene26532			no|up	yes|up	yes|up	2
PH02Gene47284			yes|down	yes|down	no|up	2
PH02Gene11188			no|up	yes|down	yes|down	2
PH02Gene11185			yes|up	no|up	yes|down	2
PH02Gene36115			yes|up	yes|up	no|up	2
PH02Gene27665			yes|up	yes|up	yes|up	3
PH02Gene27664			yes|down	yes|down	no|up	2
PH02Gene27661			yes|up	yes|up	no|up	2
PH02Gene01075			yes|down	yes|down	no|down	2
PH02Gene07904			yes|up	yes|up	no|up	2
PH02Gene40161			no|down	yes|down	yes|down	2
PH02Gene10638			yes|up	yes|up	no|up	2
PH02Gene19699			yes|up	yes|up	no|up	2
PH02Gene26982			yes|down	yes|down	no|up	2
PH02Gene31528			yes|down	yes|down	no|up	2
PH02Gene48147			yes|down	yes|down	no|down	2
PH02Gene07047			yes|down	yes|down	no|down	2
PH02Gene31559			yes|down	yes|down	yes|down	3
PH02Gene02229			no|up	yes|up	no|up	1
PH02Gene20581			yes|up	yes|up	yes|up	3
PH02Gene18856			yes|down	yes|down	no|down	2
PH02Gene20051			yes|down	yes|down	yes|up	3
PH02Gene20832			yes|up	yes|up	no|up	2
PH02Gene01444			no|up	yes|up	no|up	1
PH02Gene01446			yes|up	yes|up	yes|up	3
PH02Gene09635			yes|up	yes|up	no|down	2
PH02Gene09632			yes|down	yes|up	yes|up	3
PH02Gene37643			yes|down	yes|down	no|down	2
PH02Gene37640			yes|down	yes|down	no|down	2
PH02Gene01190			yes|up	yes|up	no|up	2
PH02Gene41485			yes|down	yes|down	no|up	2
PH02Gene48313			no|down	yes|up	yes|up	2
PH02Gene38848			yes|up	yes|up	no|down	2
PH02Gene38840			no|up	yes|down	yes|down	2
PH02Gene38845			yes|up	yes|up	no|down	2
PH02Gene45252			yes|down	yes|down	no|down	2
PH02Gene45253			no|down	yes|down	no|down	1
PH02Gene07908			yes|up	yes|up	no|up	2
PH02Gene36658			no|up	yes|up	no|up	1
PH02Gene18002			yes|up	no|up	yes|down	2
PH02Gene36652			no|down	no|up	yes|up	1
PH02Gene35643			yes|down	yes|down	no|down	2
PH02Gene32733			yes|down	yes|down	no|down	2
PH02Gene12186			yes|up	yes|up	no|up	2
PH02Gene25186			no|down	yes|down	yes|down	2
PH02Gene48142			yes|down	yes|down	no|up	2
PH02Gene35299			yes|up	yes|up	no|up	2
PH02Gene17214			yes|up	no|up	yes|down	2
PH02Gene50155			no|up	yes|up	no|up	1
PH02Gene06710			yes|down	yes|down	no|down	2
PH02Gene10916			yes|up	yes|up	yes|up	3
PH02Gene19520			no|down	yes|down	no|down	1
PH02Gene02228			yes|down	yes|down	no|up	2
PH02Gene13758			yes|down	yes|down	no|down	2
PH02Gene29513			yes|up	yes|up	no|up	2
PH02Gene15751			yes|down	yes|down	yes|up	3
PH02Gene15752			yes|up	yes|up	no|up	2
PH02Gene32149			yes|up	yes|up	yes|up	3
PH02Gene03979			no|up	yes|up	yes|up	2
PH02Gene01198			yes|up	yes|up	yes|up	3
PH02Gene11272			yes|down	yes|down	no|up	2
PH02Gene43801			yes|down	no|down	no|up	1
PH02Gene31495			yes|down	yes|down	no|down	2
PH02Gene28267			no|down	yes|down	no|down	1
PH02Gene38846			yes|up	yes|up	no|up	2
PH02Gene40578			yes|down	yes|down	no|down	2
PH02Gene12185			yes|down	yes|up	yes|up	3
PH02Gene45921			yes|down	no|down	no|up	1
PH02Gene30152			yes|up	yes|up	no|up	2
PH02Gene40166			no|up	yes|down	yes|down	2
PH02Gene06718			yes|down	yes|down	no|up	2
PH02Gene06713			no|down	yes|down	no|down	1
PH02Gene06714			yes|down	no|up	yes|up	2
PH02Gene10162			no|up	yes|down	no|down	1
PH02Gene19523			yes|up	yes|up	no|down	2
PH02Gene18858			yes|up	no|up	no|down	1
PH02Gene08548			no|down	no|up	yes|up	1
PH02Gene12406			no|up	yes|up	no|up	1
PH02Gene12402			yes|up	yes|up	no|up	2
PH02Gene40920			yes|up	yes|up	no|down	2
PH02Gene43800			yes|down	yes|down	no|down	2
PH02Gene02083			yes|down	no|down	yes|up	2
PH02Gene38843			yes|down	yes|down	no|up	2
PH02Gene03026			yes|up	yes|up	no|up	2
PH02Gene12180			yes|down	yes|down	no|up	2
PH02Gene24580			yes|down	no|down	no|up	1
PH02Gene22400			yes|down	no|down	yes|up	2
PH02Gene26322			yes|up	yes|up	no|down	2
PH02Gene26985			yes|up	yes|up	no|up	2
PH02Gene25181			yes|up	no|up	no|down	1
PH02Gene04344			no|down	no|no test	yes|up	1
PH02Gene37099			no|down	yes|down	yes|down	2
PH02Gene22958			yes|up	no|up	no|down	1
PH02Gene06884			yes|up	no|up	no|down	1
PH02Gene48144			yes|down	yes|down	no|up	2
PH02Gene14741			no|up	yes|up	yes|up	2
PH02Gene44648			yes|down	yes|down	no|down	2
PH02Gene43141			yes|up	yes|up	yes|up	3
PH02Gene38451			yes|up	yes|up	no|up	2
PH02Gene49567			no|down	yes|down	no|down	1
PH02Gene27944			yes|down	yes|down	no|up	2
PH02Gene10917			yes|down	yes|down	no|down	2
PH02Gene17585			yes|down	yes|down	no|up	2
PH02Gene04667			yes|down	yes|down	no|down	2
PH02Gene00717			no|up	no|down	yes|down	1
PH02Gene29516			yes|up	yes|up	no|down	2
PH02Gene29518			yes|down	no|down	yes|up	2
PH02Gene18582			no|up	yes|down	yes|down	2
PH02Gene15753			no|down	yes|down	no|down	1
PH02Gene23338			yes|up	yes|up	no|up	2
PH02Gene19061			no|down	yes|down	no|down	1
PH02Gene48311			yes|down	yes|up	yes|up	3
PH02Gene39135			yes|up	yes|up	no|down	2
PH02Gene14937			yes|down	no|down	yes|up	2
PH02Gene40575			yes|down	yes|down	no|down	2
PH02Gene10632			yes|down	yes|down	no|up	2
PH02Gene03021			yes|up	no|up	no|down	1
PH02Gene12189			yes|up	no|up	no|down	1
PH02Gene45924			no|down	yes|down	yes|down	2
PH02Gene23757			yes|down	yes|down	no|up	2
PH02Gene37092			no|up	yes|up	no|down	1
PH02Gene43495			no|up	yes|up	yes|up	2
PH02Gene32602			yes|up	yes|up	no|up	2
PH02Gene13912			yes|up	yes|up	no|up	2
PH02Gene00121			no|down	yes|up	yes|up	2
PH02Gene47642			yes|down	yes|down	no|up	2
PH02Gene11065			yes|down	yes|down	no|up	2
PH02Gene49564			yes|down	yes|down	yes|up	3
PH02Gene27210			yes|down	yes|down	no|up	2
PH02Gene03946			yes|up	yes|up	no|up	2
PH02Gene06719			yes|down	yes|down	yes|down	3
PH02Gene01948			yes|up	yes|up	yes|up	3
PH02Gene42864			no|up	no|down	yes|down	1
PH02Gene42862			yes|up	yes|up	yes|up	3
PH02Gene42861			yes|down	yes|down	no|down	2
PH02Gene28843			no|down	yes|down	no|down	1
PH02Gene12400			yes|down	yes|down	no|up	2
PH02Gene26536			yes|up	no|down	yes|down	2
PH02Gene01199			no|down	yes|down	no|down	1
PH02Gene10586			no|down	yes|down	no|down	1
PH02Gene02081			no|down	yes|up	yes|up	2
PH02Gene11184			yes|up	no|up	yes|down	2
PH02Gene21179			yes|up	yes|up	no|up	2
PH02Gene07675			yes|up	yes|up	no|down	2
PH02Gene36117			no|down	yes|down	no|down	1
PH02Gene45259			yes|up	yes|up	no|down	2
PH02Gene13586			no|down	yes|down	yes|down	2
PH02Gene23990			yes|up	yes|up	no|down	2
PH02Gene30452			no|down	yes|down	no|down	1
PH02Gene37430			yes|down	yes|down	no|down	2
PH02Gene25184			no|down	yes|down	no|down	1
PH02Gene08154			yes|down	yes|down	no|down	2
PH02Gene18038			no|down	yes|down	no|down	1
PH02Gene13508			no|down	yes|up	yes|up	2
PH02Gene02169			no|down	yes|up	yes|up	2
PH02Gene27586			yes|down	yes|down	no|down	2
PH02Gene39729			no|up	yes|up	yes|up	2
PH02Gene06267			no|down	yes|down	no|down	1
PH02Gene36258			yes|up	yes|up	no|up	2
PH02Gene19694			no|up	no|down	yes|down	1
PH02Gene17059			yes|up	no|up	no|down	1
PH02Gene24175			no|up	yes|up	no|up	1
PH02Gene22635			yes|up	no|up	no|down	1
PH02Gene43290			yes|up	yes|up	no|up	2
PH02Gene37397			yes|down	yes|down	no|down	2
PH02Gene01443			yes|down	yes|down	no|down	2
PH02Gene09639			no|down	yes|down	yes|down	2
PH02Gene01195			yes|up	yes|up	no|down	2
PH02Gene17848			yes|up	no|up	no|down	1
PH02Gene38841			yes|up	yes|up	yes|up	3
PH02Gene38842			yes|up	yes|up	no|up	2
PH02Gene38260			yes|down	yes|down	no|down	2
PH02Gene26323			yes|down	no|down	yes|up	2
PH02Gene08157			yes|down	yes|down	no|up	2
PH02Gene15326			no|up	yes|up	no|up	1
PH02Gene02166			yes|up	yes|up	no|down	2
PH02Gene48141			yes|up	no|up	yes|down	2
PH02Gene14742			no|up	yes|up	yes|up	2
PH02Gene39724			yes|down	yes|down	no|up	2
PH02Gene20582			yes|down	yes|down	no|down	2
PH02Gene20585			yes|up	yes|up	no|up	2
[truncated: 20,206 more rows]

## Sheet: Table S7
Table S7 Transcriptome sequencing matrix
Gene ID	Gene Name	Gene Description	CK1	CK2	CK3	T1_1	T1_2	T1_3	T2_1	T2_2	T2_3	CK	T1	T2
PH02Gene00001		-	0	0	0	0	0	0	0	0	0	0	0	0
PH02Gene00002		-	0	0	0	0	0	0	0	0	0	0	0	0
PH02Gene00003		-	5	5.87	5.81	2.75	2.56	3.51	1.62	1.56	1.15	5.56	2.94	1.44333
PH02Gene00004		-	0.07	0	0	0	0.03	0	0	0	0.04	0.023333	0.01	0.013333
PH02Gene00005		-	7.51	6.04	10.84	1.19	1.82	2.21	1.22	0.35	1.98	8.13	1.74	1.18333
PH02Gene00006		-	30.76	33.12	29.39	12.94	9.03	11.04	1.75	2.72	1.12	31.09	11.0033	1.86333
PH02Gene00007		-	4.64	4.75	5.06	3.03	3.05	2.98	7	4.97	5.59	4.81667	3.02	5.85333
PH02Gene00008		-	0	0.06	0.06	0.44	0.4	0.16	0.74	1.03	1.95	0.04	0.333333	1.24
PH02Gene00009		-	0	0	0	0	0	0	0	0	0	0	0	0
PH02Gene00010		-	0.69	0.81	0.5	0.13	0.27	0.22	0.66	0.63	0.54	0.666667	0.206667	0.61
PH02Gene00011		-	1.83	1.65	1.23	3.48	5.38	4.62	6.97	9.27	8.24	1.57	4.49333	8.16
PH02Gene00012		-	0	0	0	0	0	0	0	0	0	0	0	0
PH02Gene00013		-	1.99	1.5	1.65	5.44	5.18	4.48	12.45	12.63	8.21	1.71333	5.03333	11.0967
PH02Gene00014		-	0	0	0	0	0	0	0	0	0	0	0	0
PH02Gene00015		-	7.73	10.78	12.53	9.6	20.18	12.9	7.67	12.51	10.63	10.3467	14.2267	10.27
PH02Gene00016		-	18.55	19.75	21.36	8.89	7.85	8.36	1.34	1.43	1.3	19.8867	8.36667	1.35667
PH02Gene00017		-	16.02	15.05	14.46	9.02	10.02	9.38	10.43	13.98	11.76	15.1767	9.47333	12.0567
PH02Gene00018		-	2.4	2.91	3.98	0.9	0.98	1.18	1.68	1.87	1.24	3.09667	1.02	1.59667
PH02Gene00019		-	24.28	26.38	26.04	16.12	16.13	16.69	3.95	4.39	6.28	25.5667	16.3133	4.87333
PH02Gene00020		-	2.7	2.81	3.7	0.97	1.1	1.15	0.86	0.38	0.62	3.07	1.07333	0.62
PH02Gene00021		-	4.21	4.86	3.89	1.47	1.49	1.45	1.53	1.45	1.66	4.32	1.47	1.54667
PH02Gene00022		-	17.74	20.35	20.72	10.96	9.93	10.15	12.83	14.58	15.53	19.6033	10.3467	14.3133
PH02Gene00023		-	0.39	0.46	0.49	0.85	0.86	0.38	1.62	1.41	1.19	0.446667	0.696667	1.40667
PH02Gene00024		-	5.8	6.2	6.47	2.22	2.97	2.74	1.43	1.47	1.7	6.15667	2.64333	1.53333
PH02Gene00025		-	0	0	0	0.47	0	0	0	1.39	0	0	0.156667	0.463333
PH02Gene00026		-	40.29	44.4	40.64	19.09	18.48	17.72	29.18	25.61	22.62	41.7767	18.43	25.8033
PH02Gene00027		-	0	0	0	0	0	0	0	0	0	0	0	0
PH02Gene00028		-	0.03	0.15	0.07	0	0	0	0	0	0	0.083333	0	0
PH02Gene00029		-	0	0	0	0	0	0	0	0	0	0	0	0
PH02Gene00030		-	0.22	0	0	0	0	0	0	0	0	0.073333	0	0
PH02Gene00031		-	0	0	0	0	0	0	0	0	0	0	0	0
PH02Gene00032		-	0	0.02	0	0	0	0	0	0	0	0.006667	0	0
PH02Gene00033		-	2.21	2.19	2.61	819.73	794.51	799.58	138.91	194.6	158.51	2.33667	804.607	164.007
PH02Gene00034		-	5.71	7.14	7.67	3	2.24	1.88	0.06	0.65	0.25	6.84	2.37333	0.32
PH02Gene00035		-	108.12	118.35	116.66	54.24	49.6	53.73	27.95	29.49	26.64	114.377	52.5233	28.0267
PH02Gene00036		-	35.77	36.94	36.19	47.42	48.99	48.47	40.13	31.07	37.13	36.3	48.2933	36.11
PH02Gene00037		-	16.98	17.98	15.97	3.42	3.84	2.9	5.85	5.12	5.56	16.9767	3.38667	5.51
PH02Gene00038		-	1.73	1.51	1.67	1.04	1.03	0.79	0.18	0.03	0.03	1.63667	0.953333	0.08
PH02Gene00039		-	4.94	6.81	5.12	5.58	5.45	5.02	0.46	0.98	0.5	5.62333	5.35	0.646667
PH02Gene00040		-	0	0.09	0.09	0.1	0.1	0.25	0.25	0	0.53	0.06	0.15	0.26
PH02Gene00041		-	0	0	0	0	0	0	0	0	0	0	0	0
PH02Gene00042		-	0	0	0	0	0	0	0	0	0	0	0	0
PH02Gene00043		-	0.16	0.17	0.25	0.18	0.2	0	3.89	2.43	2.81	0.193333	0.126667	3.04333
PH02Gene00044		-	0.56	0	0	0.33	0	0.44	0.83	0	0	0.186667	0.256667	0.276667
PH02Gene00045		-	0	0	0	0	0	0	0	0	0	0	0	0
PH02Gene00046		-	13.93	16.26	14.32	14.26	13.6	15.3	3.26	2.53	3.55	14.8367	14.3867	3.11333
PH02Gene00047		-	0.19	0.12	0.06	0	0.1	0	0.04	0	0	0.123333	0.033333	0.013333
PH02Gene00048		-	7.61	6.28	7.64	0.75	1.48	1.31	0.64	0.18	0.35	7.17667	1.18	0.39
PH02Gene00049		-	0.99	1.3	0.9	0.12	0.25	0.27	0.76	0.49	0.73	1.06333	0.213333	0.66
PH02Gene00050		-	1.39	1.27	1.33	0.5	0.4	0.27	0.64	0.86	0.35	1.33	0.39	0.616667
PH02Gene00051		-	4.77	6.06	5.4	1.26	1.13	0.93	0.17	0.13	0.12	5.41	1.10667	0.14
PH02Gene00052		-	2.76	1.81	2.69	1.31	1.21	1.69	6.26	6.54	9.22	2.42	1.40333	7.34
PH02Gene00053		-	14.64	13.94	13.56	7.1	6.75	7.31	16.68	13.24	16.92	14.0467	7.05333	15.6133
PH02Gene00054		-	0.16	0.29	0.25	0.21	0.1	0.08	0.82	0.67	0.81	0.233333	0.13	0.766667
PH02Gene00055		-	24.38	22.37	27.07	25.34	28.09	29.46	18.02	24.91	23.94	24.6067	27.63	22.29
PH02Gene00056		-	18.14	18.16	17.5	110.84	122.57	117.12	83.66	88.01	86.55	17.9333	116.843	86.0733
PH02Gene00057		-	37.73	39.37	33.76	44.13	39.26	43.47	35.37	31.08	32.4	36.9533	42.2867	32.95
PH02Gene00058		-	0	0.54	0.39	0	0	0	0	0.42	0.4	0.31	0	0.273333
PH02Gene00059		-	6.9	8.53	8.79	15.29	13.69	13.36	74.02	71.09	72.34	8.07333	14.1133	72.4833
PH02Gene00060		-	15.21	15.37	15.28	14.59	16.94	13.88	48.62	35.55	38.93	15.2867	15.1367	41.0333
PH02Gene00061		-	1.9	1.98	1.93	167.67	175.86	174.66	83.73	92.62	94.91	1.93667	172.73	90.42
PH02Gene00062		-	0.35	0.25	0.16	0.03	0.06	0.04	0.63	0.77	0.56	0.253333	0.043333	0.653333
PH02Gene00063		-	4.71	2.61	3.02	1.46	0.81	0.85	0.47	0.86	0.56	3.44667	1.04	0.63
PH02Gene00064		-	0	0	0	0	0	0	0	0	0	0	0	0
PH02Gene00065		-	0.92	0.93	0.62	0.05	0.05	0.13	0.13	0.07	0.14	0.823333	0.076667	0.113333
PH02Gene00066		-	0.02	0	0.03	0.02	0	0	0.02	0	0	0.016667	0.006667	0.006667
PH02Gene00067		-	11.55	12.31	11.99	5.84	5.28	4.06	7.24	8.29	6.34	11.95	5.06	7.29
PH02Gene00068		-	9.56	7.73	7.04	25.12	22.11	20.39	17.68	16.86	16.41	8.11	22.54	16.9833
PH02Gene00069		-	1.77	1.86	2.23	1.69	2.48	1.83	1.75	1.29	0.61	1.95333	2	1.21667
PH02Gene00070		-	4.2	3.49	4.98	2.94	2.53	3.29	0.53	0.36	0.34	4.22333	2.92	0.41
PH02Gene00071		-	0.05	0	0.03	0.03	0.03	0	0	0	0	0.026667	0.02	0
PH02Gene00072		-	5.88	6.07	6	3.63	2.9	3.56	18.01	16.18	15.97	5.98333	3.36333	16.72
PH02Gene00073		-	113.19	109.21	109.16	56.1	51.87	50.06	27.79	24.06	26.1	110.52	52.6767	25.9833
PH02Gene00074		-	0.07	0.04	0	0	0	0	0.05	0	0	0.036667	0	0.016667
PH02Gene00075		-	3.43	4.76	4.09	1.32	0.68	1.05	0.13	0.15	0	4.09333	1.01667	0.093333
PH02Gene00076		-	16.72	17.39	17.14	7.36	9.39	8.22	8.84	8.08	9.77	17.0833	8.32333	8.89667
PH02Gene00077		-	27.03	23.98	28.11	14.58	13.21	15.24	12.97	11.47	14.52	26.3733	14.3433	12.9867
PH02Gene00078		-	0.46	0.34	0.41	0.09	0.19	0.46	0.46	0.79	0.12	0.403333	0.246667	0.456667
PH02Gene00079		-	2.6	2.51	2.79	0.49	0.47	0.65	5.54	7.34	6.44	2.63333	0.536667	6.44
PH02Gene00080		-	15.52	20.1	19.49	5.79	6.29	4.59	28.41	40.95	48.48	18.37	5.55667	39.28
PH02Gene00081		-	10.13	9.03	9.68	2.71	2.65	2.25	1.07	0.82	0.86	9.61333	2.53667	0.916667
PH02Gene00082		-	31.94	36.21	34.63	9.79	8.27	10.41	4.48	3.09	3.5	34.26	9.49	3.69
PH02Gene00083		-	102.82	101.44	114.79	54.77	49.65	47.07	41.78	58.02	37.2	106.35	50.4967	45.6667
PH02Gene00084		-	92.49	100.51	103.49	39.17	48.4	50.58	67.19	88.84	93.94	98.83	46.05	83.3233
PH02Gene00085		-	15.17	15.29	14.83	5.41	4.01	4.55	6.62	9.29	9.09	15.0967	4.65667	8.33333
PH02Gene00086		-	0	0	0	0	0	0	0	0	0	0	0	0
PH02Gene00087		-	188.84	192.93	198.73	71.53	67.79	67.64	100.17	107.22	103.17	193.5	68.9867	103.52
PH02Gene00088		-	0	0	0	0	0	0	0	0	0	0	0	0
PH02Gene00089		-	135.38	134.13	142.69	55.42	50.31	44.5	76.85	68.66	80.18	137.4	50.0767	75.23
PH02Gene00090		-	123.64	129.19	129.96	41.05	36.13	41.91	88.99	90.93	103.89	127.597	39.6967	94.6033
PH02Gene00091		-	21.72	21.26	22.75	1.26	2.35	1.83	23.98	33.9	28.95	21.91	1.81333	28.9433
PH02Gene00092		-	220.75	245.75	239.68	116.98	110.43	111.22	57.38	65.5	63.91	235.393	112.877	62.2633
PH02Gene00093		-	0	0.03	0	0	0	0	0	0	0	0.01	0	0
PH02Gene00094		-	32.3	27.08	40.75	11.54	12.11	12.32	28.89	17.87	22.32	33.3767	11.99	23.0267
PH02Gene00095		-	27.24	24.21	26.18	13.3	12.79	13.19	35.57	28.04	30.96	25.8767	13.0933	31.5233
PH02Gene00096		-	22.37	22.25	21.47	3.53	3.9	4.41	6.07	6.24	6.51	22.03	3.94667	6.27333
PH02Gene00097		-	0	0	0	0	0	0	0	0	0	0	0	0
PH02Gene00098		-	0	0	0	0	0	0	0	0	0	0	0	0
PH02Gene00099		-	18.07	18.62	17.36	10.21	10.92	12.84	76.49	88.96	90.24	18.0167	11.3233	85.23
PH02Gene00100		-	21.23	22.26	22.55	10.85	11.53	10.62	43.16	37.09	37.8	22.0133	11	39.35
PH02Gene00101		-	66.1	63.04	68.21	13.49	16.17	14.37	29.01	24.43	25.13	65.7833	14.6767	26.19
PH02Gene00102		-	51.23	56.5	54.81	31.6	33.53	35.22	36.25	29.84	30.64	54.18	33.45	32.2433
PH02Gene00103		-	0	0	0	0	0	0	0	0	0	0	0	0
PH02Gene00104		-	10.29	9.9	10.69	6.72	6.08	6.03	2.42	2.76	2.85	10.2933	6.27667	2.67667
PH02Gene00105		-	0	0	0	0	0	0	0.13	0	0	0	0	0.043333
PH02Gene00106		-	0	0	0	0	0	0	0	0	0	0	0	0
PH02Gene00107		-	12.36	10.84	10.52	4.13	3.64	3.89	1.19	0.76	1.15	11.24	3.88667	1.03333
PH02Gene00108		-	0	0	0	0	0	0	0	0	0	0	0	0
PH02Gene00109		-	0.1	0.27	0.37	0	0.37	0.07	0.37	0.08	0.4	0.246667	0.146667	0.283333
PH02Gene00110		-	13.66	14.08	15.08	15.98	13.39	13.09	8.11	5.78	6.54	14.2733	14.1533	6.81
PH02Gene00111		-	4.83	4.51	3.99	0.61	0.93	0	0.52	1.49	0.66	4.44333	0.513333	0.89
PH02Gene00112		-	15.52	14.34	14.84	4.24	4.58	4.52	10.25	11.56	12.45	14.9	4.44667	11.42
PH02Gene00113		-	0.88	0.78	0.56	0.62	0.66	0.54	1.46	0.3	1.29	0.74	0.606667	1.01667
PH02Gene00114		-	32.75	35.85	32.82	9.96	12.13	10.61	9.41	9.83	9.16	33.8067	10.9	9.46667
PH02Gene00115		-	0	0	0	0	0	0	0	0	0	0	0	0
PH02Gene00116		-	51.49	51.2	55.31	54.69	54.59	54.45	44.81	47.85	48.04	52.6667	54.5767	46.9
PH02Gene00117		-	0	0	0	0	0	0	0	0	0	0	0	0
PH02Gene00118		-	20.54	23.34	21.99	10.94	11.48	10.62	2.57	3.09	2.12	21.9567	11.0133	2.59333
PH02Gene00119		-	61.51	57.07	57.54	17.5	20.19	20.96	79.32	61.15	79.43	58.7067	19.55	73.3
PH02Gene00120		-	0	0	0	0	0.1	0	0	0	0	0	0.033333	0
PH02Gene00121		-	12.88	13.2	13.18	144.09	148.43	147.24	109.73	121.67	114.06	13.0867	146.587	115.153
PH02Gene00122		-	0	0.12	0	0	0	0	0	0	0	0.04	0	0
PH02Gene00123		-	0.06	0.04	0	0	0	0	0	0.05	0	0.033333	0	0.016667
PH02Gene00124		-	0	0	0	0	0	0	0	0	0	0	0	0
PH02Gene00125		-	0	0	0	0	0	0	0	0	0	0	0	0
PH02Gene00126		-	0	0	0	0	0	0	0	0	0	0	0	0
PH02Gene00127		-	17.38	17.13	17.09	4.78	4.5	5.21	3.96	3.23	3.25	17.2	4.83	3.48
PH02Gene00128		-	0	0	0	0	0	0	0	0	0	0	0	0
PH02Gene00129		-	75.7	75.26	77.83	34.93	36.72	35.65	145.59	125.96	126.56	76.2633	35.7667	132.703
PH02Gene00130		-	0	0.59	0	0	0	0	0	0	0	0.196667	0	0
PH02Gene00131		-	0	0	0	0	0	0	0	0	0	0	0	0
PH02Gene00132		-	5.47	6.26	6.82	1.24	2.17	1.65	4.56	2.56	3.57	6.18333	1.68667	3.56333
PH02Gene00133		-	0	0	0	0	0	0	0	0	0	0	0	0
PH02Gene00134		-	1.98	1.84	2.24	0.41	0.14	0.33	1.13	1.03	0.87	2.02	0.293333	1.01
PH02Gene00135		-	54.03	57.83	57.25	18.31	19.72	19.48	29.07	23.47	24.12	56.37	19.17	25.5533
PH02Gene00136		-	0	0	0.06	0	0	0	0	0	0	0.02	0	0
PH02Gene00137		-	2.99	2.63	2.46	0.96	0.87	0.85	0.39	0.21	0.2	2.69333	0.893333	0.266667
PH02Gene00138		-	29.24	31.14	30.82	16.7	15.22	16.3	13.33	12.84	12.67	30.4	16.0733	12.9467
PH02Gene00139		-	8.14	9.24	8.79	3.63	9.14	7.24	10.26	6.81	8.62	8.72333	6.67	8.56333
PH02Gene00140		-	0.48	0.4	0.26	0.14	0.15	0.37	0	0	0	0.38	0.22	0
PH02Gene00141		-	33.1	32.7	30.43	32.02	32.15	33.74	41.72	35.78	37.56	32.0767	32.6367	38.3533
PH02Gene00142		-	0	0.18	0.51	0	0	0	0.24	0	0	0.23	0	0.08
PH02Gene00143		-	18.78	20.78	19.92	4.97	6.43	6.57	13.32	14.83	12.53	19.8267	5.99	13.56
PH02Gene00144		-	0	0	0	0	0	0	0	0	0	0	0	0
PH02Gene00145		-	1.59	1.28	1.47	0.85	0.77	0.75	2.3	3.26	3.22	1.44667	0.79	2.92667
PH02Gene00146		-	1.38	1.51	0	4.34	0	2.97	0	0.8	0	0.963333	2.43667	0.266667
PH02Gene00147		-	7.88	10.45	9.6	3.42	2.12	1.54	1.66	1.16	2.88	9.31	2.36	1.9
PH02Gene00148		-	4.13	4.22	3.91	2.66	2.09	1.94	3.52	5.29	4.02	4.08667	2.23	4.27667
PH02Gene00149		-	6.95	7.08	8.86	1.3	0.98	0.99	2.58	2.88	1.47	7.63	1.09	2.31
PH02Gene00150		-	2.58	2.51	3.39	0.45	0.8	0.92	2.09	1.93	2.25	2.82667	0.723333	2.09
PH02Gene00151		-	4.34	4.12	3.81	0.37	1.06	0.33	0.38	0	0.72	4.09	0.586667	0.366667
PH02Gene00152		-	2.03	2.01	2.63	0.56	0.3	0.41	0.35	0	0	2.22333	0.423333	0.116667
PH02Gene00153		-	107.36	99.3	97.61	39.22	39.46	34.13	17.98	17.13	16.76	101.423	37.6033	17.29
PH02Gene00154		-	15.43	15.19	15.14	8.52	8.46	7.71	8.17	4.75	6.39	15.2533	8.23	6.43667
PH02Gene00155		-	0	0	0	0	0	0	0	0	0	0	0	0
PH02Gene00156		-	57.11	56.29	58.95	24.82	26.26	25.27	65.71	64.9	67.86	57.45	25.45	66.1567
PH02Gene00157		-	28.65	30.38	28.98	27.27	29.12	28.68	48.4	47.1	56.03	29.3367	28.3567	50.51
PH02Gene00158		-	9.85	10.69	10.39	51.38	55.5	51.52	69.28	74.44	71.96	10.31	52.8	71.8933
PH02Gene00159		-	57.29	63.29	64.39	27.65	27.05	29.66	23.34	18.58	20.32	61.6567	28.12	20.7467
PH02Gene00160		-	1.81	1.08	1.11	0	0.09	0.42	0.1	0	0.11	1.33333	0.17	0.07
PH02Gene00161		-	0	0	0	0	0	0	0.62	0	0	0	0	0.206667
PH02Gene00162		-	2.11	2.02	2.18	7314.53	7544.8	7573.37	3217.5	4135.42	4141.93	2.10333	7477.57	3831.62
PH02Gene00163		-	76.22	60.53	63.67	36.91	37.55	40.99	69.67	80.74	77.44	66.8067	38.4833	75.95
PH02Gene00164		-	0.73	0.14	0.27	7	7.85	8.07	26.36	29.81	32.28	0.38	7.64	29.4833
PH02Gene00165		-	0	0	0	0	0	0	0	0	0	0	0	0
PH02Gene00166		-	1.81	1.78	1.86	0.47	0.75	1.52	9.38	11.56	11.48	1.81667	0.913333	10.8067
PH02Gene00167		-	0	0	0	0	0	0	0	0	0	0	0	0
PH02Gene00168		-	43.38	46.84	52.86	3390.28	3355.83	3398.83	685.93	960.65	859.99	47.6933	3381.65	835.523
PH02Gene00169		-	0.56	0.49	0	0.26	0.28	0.17	0.84	0.39	0.55	0.35	0.236667	0.593333
PH02Gene00170		-	6.47	5.4	6.39	3.19	2.9	2.63	2.34	2.16	3.08	6.08667	2.90667	2.52667
PH02Gene00171		-	43.83	42.59	43.04	11.1	10.61	9.73	11.69	11.71	12.21	43.1533	10.48	11.87
PH02Gene00172		-	0	0	0	0	0.5	0	0	0.57	0	0	0.166667	0.19
PH02Gene00173		-	28.48	27.76	27.72	12.55	11.64	11.24	46.48	50.18	46.14	27.9867	11.81	47.6
PH02Gene00174		-	7.68	9.43	7.99	2	2.05	1.72	1.34	0.95	1.14	8.36667	1.92333	1.14333
PH02Gene00175		-	4.11	5	3.98	0.96	1.02	0.93	2	0.88	1.67	4.36333	0.97	1.51667
PH02Gene00176		-	0.16	0.28	0.34	0	0.12	0.05	0	0.05	0.05	0.26	0.056667	0.033333
PH02Gene00177		-	2.03	3.04	1.99	1.88	2.18	1.92	0.28	0.06	0	2.35333	1.99333	0.113333
PH02Gene00178		-	24.75	28.08	26.33	11.37	10.85	12.03	16.92	15.26	17.7	26.3867	11.4167	16.6267
PH02Gene00179		-	36.82	32.94	34.84	22.29	24.87	22.36	58.52	46.31	47.62	34.8667	23.1733	50.8167
PH02Gene00180		-	80.5	83.07	84.88	83.87	84.83	90.97	205.35	225.78	214.31	82.8167	86.5567	215.147
PH02Gene00181		-	0.52	0.15	0	0	0	0	0.16	0.18	0.17	0.223333	0	0.17
PH02Gene00182		-	11.8	12.09	10.94	4.68	5.16	4.99	3.97	2.93	4.56	11.61	4.94333	3.82
PH02Gene00183		-	5.24	5.66	6.7	4.59	4.81	4.67	24.56	15.33	17.52	5.86667	4.69	19.1367
PH02Gene00184		-	0.39	0.65	0.38	0	0.04	0	0	0	0	0.473333	0.013333	0
PH02Gene00185		-	2.78	3.11	2.85	0.35	0.19	0	0.7	0.46	0.25	2.91333	0.18	0.47
PH02Gene00186		-	9.12	9.39	10.7	2.03	2.06	2.59	1.73	1.57	1.7	9.73667	2.22667	1.66667
PH02Gene00187		-	0	0	0	0	0	0	0	0	0	0	0	0
PH02Gene00188		-	54.3	52.18	53.21	8.63	10.96	9.43	2.39	2.61	2.81	53.23	9.67333	2.60333
PH02Gene00189		-	19.26	20.74	20.27	8.74	7.34	7.99	2.98	3.13	1.69	20.09	8.02333	2.6
PH02Gene00190		-	20.63	18	17.62	10.54	8.67	9.29	7.5	5.07	6.25	18.75	9.5	6.27333
PH02Gene00191		-	0.65	0.55	0.74	2.29	1.38	1.85	1.16	2.12	1.94	0.646667	1.84	1.74
PH02Gene00192		-	1.36	3.57	1.48	1.79	2.38	1.57	7.64	13.23	4.14	2.13667	1.91333	8.33667
PH02Gene00193		-	22.35	18.35	20.38	224.11	234.84	221.86	325.67	405.45	389.7	20.36	226.937	373.607
PH02Gene00194		-	28.08	30.05	29.64	11.96	11.07	10.71	27.69	29.34	26.49	29.2567	11.2467	27.84
PH02Gene00195		-	16.62	17.45	14.81	8.55	7.72	7.67	7.64	6.97	7.21	16.2933	7.98	7.27333
PH02Gene00196		-	0.48	0.52	0.98	0.57	0	0	0	0	0	0.66	0.19	0
PH02Gene00197		-	7.86	10.5	5.5	1.21	2.25	1.63	1.02	0.6	1.1	7.95333	1.69667	0.906667
PH02Gene00198		-	2.23	2.39	2.7	1.13	0.93	1.62	0.14	0.06	0.15	2.44	1.22667	0.116667
PH02Gene00199		-	1.55	0	0	1.85	0	0	0	0	0	0.516667	0.616667	0
PH02Gene00200		-	0	0	0	0	0	0	0	0	0	0	0	0
PH02Gene00201		-	0	0	0	0	0	0	0	0	0	0	0	0
PH02Gene00202		-	45.83	43.17	45.92	28.11	28.12	27.55	33.18	36.12	35.9	44.9733	27.9267	35.0667
PH02Gene00203		-	19.48	11.87	13.32	1.53	1.83	1.33	3.49	5.27	2.36	14.89	1.56333	3.70667
PH02Gene00204		-	0	0	0	0	0	0	0	0	0.42	0	0	0.14
PH02Gene00205		-	0.63	1.07	0.61	2.88	3.64	2.4	7.28	8.69	8.05	0.77	2.97333	8.00667
PH02Gene00206		-	0.04	0.05	0.05	0	0	0.06	0	0	0	0.046667	0.02	0
PH02Gene00207		-	0	0	0	0	0	0	0	0	0	0	0	0
PH02Gene00208		-	41.28	48.4	43.24	21.61	21.36	21.6	8.7	4.74	6.33	44.3067	21.5233	6.59
PH02Gene00209		-	7.05	5.76	7.34	1.46	1.15	1.69	3.06	2.27	2.57	6.71667	1.43333	2.63333
PH02Gene00210		-	2.25	1.71	2.65	15.1	18.29	13.13	40.2	20.96	26.52	2.20333	15.5067	29.2267
PH02Gene00211		-	5.36	5.02	5.25	1.86	3.76	2.8	7.81	12.04	8.13	5.21	2.80667	9.32667
PH02Gene00212		-	0	0	0	0	0	0	0	0	0	0	0	0
PH02Gene00213		-	39.19	38.44	35.22	11.8	11.75	11.82	7.05	4.96	6.16	37.6167	11.79	6.05667
PH02Gene00214		-	42.34	41.3	42.4	12.08	10.87	11.98	54.3	57.16	55.83	42.0133	11.6433	55.7633
PH02Gene00215		-	57.97	56.51	59.25	23.31	24.89	28.44	14.01	14.76	12.12	57.91	25.5467	13.63
PH02Gene00216		-	117.46	111.85	115.87	62.54	58.79	58.54	106.89	94.93	99.37	115.06	59.9567	100.397
PH02Gene00217		-	3.53	4.19	4.81	1.88	1.88	1.94	3.96	3.38	3.27	4.17667	1.9	3.53667
PH02Gene00218		-	11.16	10.41	11.08	4.14	3.73	4.48	38.92	58.83	50.69	10.8833	4.11667	49.48
PH02Gene00219		-	0	0	0	0	0	0	0	0	0	0	0	0
PH02Gene00220		-	0	0	0	0	0	0	0	0	0	0	0	0
PH02Gene00221		-	2.95	2.18	2.39	1.1	1.17	0.84	0.79	0.3	0.49	2.50667	1.03667	0.526667
PH02Gene00222		-	0.47	0.8	0.68	0.32	0.09	0.16	0.9	0.71	0.85	0.65	0.19	0.82
PH02Gene00223		-	68.19	65.39	60.97	33.87	29.17	31.47	6.78	8.2	7.67	64.85	31.5033	7.55
PH02Gene00224		-	23.77	24.07	23.51	13.66	12.27	12.1	6.19	6.37	5.49	23.7833	12.6767	6.01667
PH02Gene00225		-	0	0	0	0	0	0	0	0	0	0	0	0
PH02Gene00226		-	11.94	17.16	12.14	3.96	3.76	4.35	3.12	4.32	4.5	13.7467	4.02333	3.98
PH02Gene00227		-	12.02	16.36	14.91	22833.6	22567.8	23261.3	2379.86	3019.75	2925.04	14.43	22887.6	2774.88
PH02Gene00228		-	8.88	9.91	7.95	217.11	215.51	227.67	12.2	10.13	12.65	8.91333	220.097	11.66
PH02Gene00229		-	5.64	6.24	5.99	6.57	7.07	6.63	0.39	0	0	5.95667	6.75667	0.13
PH02Gene00230		-	15.84	18.16	16.99	5.8	6.27	5.47	4.76	3.84	3.45	16.9967	5.84667	4.01667
PH02Gene00231		-	99.24	108.63	99.63	21.99	23.64	21.69	38.63	29.68	28.62	102.5	22.44	32.31
PH02Gene00232		-	12.05	12.18	12.52	6.91	7.2	7.55	15.27	9.81	11.26	12.25	7.22	12.1133
PH02Gene00233		-	0	0	0	0	0	0.08	0	0	0.36	0	0.026667	0.12
PH02Gene00234		-	0	0	0	0	0	0	0	0	0	0	0	0
PH02Gene00235		-	1.19	0	0.44	0.5	0.61	0.38	0.59	0.17	0.27	0.543333	0.496667	0.343333
PH02Gene00236		-	5.26	5.81	5.99	3.2	3	3.04	4.95	5.46	5.13	5.68667	3.08	5.18
PH02Gene00237		-	25.37	25.62	28.67	15.03	12.37	12.26	3.52	3.64	3.59	26.5533	13.22	3.58333
PH02Gene00238		-	61.87	60.66	62.57	20.25	20.11	20.5	23.83	23.92	21.86	61.7	20.2867	23.2033
PH02Gene00239		-	0	0	0	0	0	0	0	0	0	0	0	0
PH02Gene00240		-	0	0	0	0	0	0	0	0	0	0	0	0
PH02Gene00241		-	27.45	27.15	27.52	16.57	14.7	17.25	22.46	20.61	22.39	27.3733	16.1733	21.82
PH02Gene00242		-	0	0	0.02	0	0	0	0	0	0	0.006667	0	0
PH02Gene00243		-	0	0	0	0	0	0	0	0.12	0	0	0	0.04
PH02Gene00244		-	4.52	2.99	3.75	0.24	0.49	0.5	0.06	0.17	0.27	3.75333	0.41	0.166667
PH02Gene00245		-	0	0	0	0	0	0	0	0	0	0	0	0
PH02Gene00246		-	7.86	7.68	7.64	0.59	1.22	0.76	0.14	0.2	0.38	7.72667	0.856667	0.24
PH02Gene00247		-	0.34	0.32	0.26	0	0	0	0	0	0	0.306667	0	0
PH02Gene00248		-	5	3.39	3.88	0.19	0.4	0.24	0	0	0	4.09	0.276667	0
PH02Gene00249		-	1.03	1.53	1.1	0.8	1.12	0.71	1.68	0.96	1.05	1.22	0.876667	1.23
PH02Gene00250		-	13.17	17.74	17.21	7.4	6.48	5.59	31.22	38.75	32.14	16.04	6.49	34.0367
PH02Gene00251		-	0	0	0	0	0	0	0	0	0	0	0	0
PH02Gene00252		-	0.25	0.11	0.11	0.06	0.06	0	0.76	0.26	0.5	0.156667	0.04	0.506667
PH02Gene00253		-	0	0	0	0	0	0	0	0	0	0	0	0
PH02Gene00254		-	9.17	11.29	11.13	3.38	5.49	3.06	3.33	2.37	2.82	10.53	3.97667	2.84
PH02Gene00255		-	77.49	81.35	78.85	29.51	30.67	30.42	3.87	2.22	4.56	79.23	30.2	3.55
PH02Gene00256		-	0	0	0	0	0	0	0	0	0	0	0	0
PH02Gene00257		-	0.15	0	0	0	0	0	0	0	0	0.05	0	0
PH02Gene00258		-	6.89	7.18	7.35	5.79	4.67	6.3	12.31	12.2	11.76	7.14	5.58667	12.09
PH02Gene00259		-	0.79	0.94	0.93	0.42	0.22	0.27	0.18	0.36	0.34	0.886667	0.303333	0.293333
PH02Gene00260		-	11.04	13.3	12.28	4.17	4.37	3.72	1.06	0.53	0.86	12.2067	4.08667	0.816667
PH02Gene00261		-	39.46	53.29	38.73	24.48	18.14	23.77	20.16	14.7	23.31	43.8267	22.13	19.39
PH02Gene00262		-	0.12	0.11	0.16	0.14	0.15	0.08	0	0	0	0.13	0.123333	0
PH02Gene00263		-	0.22	0.05	0.32	0.1	0.32	0.26	0.26	0.15	0.35	0.196667	0.226667	0.253333
PH02Gene00264		-	2.92	3.29	3.43	1.02	1.35	1.14	2	1.77	1.73	3.21333	1.17	1.83333
PH02Gene00265		-	72.8	71.45	69.72	49.65	41.91	42.21	74.83	43.53	56.64	71.3233	44.59	58.3333
PH02Gene00266		-	1.12	0.25	0.72	3.17	0.58	2.45	22.56	22.75	24.05	0.696667	2.06667	23.12
PH02Gene00267		-	16.54	15.84	17.76	11.49	11.44	11.89	15.65	10.67	11.3	16.7133	11.6067	12.54
PH02Gene00268		-	0	1.3	0	0	0	0	0	0	0	0.433333	0	0
PH02Gene00269		-	0.22	0.25	0.24	0.04	0	0.06	0	0.06	0.06	0.236667	0.033333	0.04
PH02Gene00270		-	10.48	12.24	10.48	4.85	4.17	4.55	1.64	0.74	0.89	11.0667	4.52333	1.09
PH02Gene00271		-	2.47	1.81	2.42	1.53	0.98	1.27	7.19	7.33	5.14	2.23333	1.26	6.55333
PH02Gene00272		-	31.5	30.43	29.28	13.09	11.34	10.93	17.14	11.45	12.95	30.4033	11.7867	13.8467
PH02Gene00273		-	18.06	18.52	18.42	8.38	8.04	8.28	7.55	6.56	6.85	18.3333	8.23333	6.98667
PH02Gene00274		-	58.14	63.25	59.85	34.88	32.74	31.63	4.71	5.75	5.55	60.4133	33.0833	5.33667
PH02Gene00275		-	1.43	1.74	1.3	0.79	1.1	1.12	0.25	0.44	0.36	1.49	1.00333	0.35
PH02Gene00276		-	1.73	2.27	1.8	21.88	19.71	20.5	17.33	16.42	15.19	1.93333	20.6967	16.3133
PH02Gene00277		-	0.6	0.89	0.58	0.41	0.63	0.77	2.28	0.69	1.21	0.69	0.603333	1.39333
PH02Gene00278		-	15.79	12.7	9.02	2.49	10.35	1.3	2.94	1.93	4.23	12.5033	4.71333	3.03333
PH02Gene00279		-	71.57	65.91	67.45	41.77	40.16	42.41	162.45	165.95	167.53	68.31	41.4467	165.31
PH02Gene00280		-	0	0	0	0	0	0	0	0	0	0	0	0
PH02Gene00281		-	0	0	0	0	0	0	0	0	0	0	0	0
PH02Gene00282		-	0	0	0	0	0	0	0.12	0.14	0	0	0	0.086667
PH02Gene00283		-	24.72	23.78	23.19	13.01	12.85	14.36	2.04	2.29	2.14	23.8967	13.4067	2.15667
PH02Gene00284		-	17.09	18.42	16.86	4.58	5.61	3.28	3.41	2.71	2.68	17.4567	4.49	2.93333
PH02Gene00285		-	0	0	0	0	0	0	0	0	0	0	0	0
PH02Gene00286		-	2.13	2.86	2.03	2.09	1.4	0.69	1.01	1.16	1.64	2.34	1.39333	1.27
PH02Gene00287		-	66.87	59.37	58.07	39.27	38.23	37.4	44.92	29.43	31.68	61.4367	38.3	35.3433
PH02Gene00288		-	18.33	17.72	18.61	9.96	10.32	11.3	112.26	87.35	87.26	18.22	10.5267	95.6233
PH02Gene00289		-	0	0	0	0	0	0	0	0	0	0	0	0
PH02Gene00290		-	2.95	3.57	3.17	0.83	0.75	0.46	0.05	0	0.06	3.23	0.68	0.036667
PH02Gene00291		-	9.46	14.07	11.32	3.11	2.95	3.34	0.04	0.1	0.09	11.6167	3.13333	0.076667
PH02Gene00292		-	7.83	9.61	7.65	4.84	4.78	4.28	9.5	8.99	10.27	8.36333	4.63333	9.58667
PH02Gene00293		-	50.3	62.85	58.18	17.04	18.73	17.64	0.99	0.98	1.12	57.11	17.8033	1.03
PH02Gene00294		-	1.22	1.12	0.81	0.36	0.25	0.15	0.08	0.09	0.17	1.05	0.253333	0.113333
PH02Gene00295		-	17.78	19.28	19	7.24	6.31	5.9	1.36	1.42	1.24	18.6867	6.48333	1.34
PH02Gene00296		-	14.92	16.37	16.1	4.78	4.08	3.81	12.59	13.99	12.91	15.7967	4.22333	13.1633
PH02Gene00297		-	20.93	16.25	20.56	12.49	12.49	13.05	6.29	4.01	5.11	19.2467	12.6767	5.13667
PH02Gene00298		-	286.88	170.39	223.43	146.88	136.56	152.18	393.45	518.41	461.34	226.9	145.207	457.733
PH02Gene00299		-	18.3	15.56	16.12	7.06	6.38	5.81	30.98	29.55	29.18	16.66	6.41667	29.9033
PH02Gene00300		-	24.47	22.68	22.86	16.94	17.78	16.48	23.71	26.05	26.28	23.3367	17.0667	25.3467
PH02Gene00301		-	0	0	0	0	0	0	0	0	0	0	0	0
PH02Gene00302		-	1.1	1.43	1.44	0.19	0.53	0.3	0.1	0.23	0.11	1.32333	0.34	0.146667
PH02Gene00303		-	5.21	4.34	5.32	1.04	1.41	1.27	0.22	0.09	0.24	4.95667	1.24	0.183333
PH02Gene00304		-	1.62	1.58	2.34	6.04	5.69	6.25	0.47	0.31	0.95	1.84667	5.99333	0.576667
PH02Gene00305		-	3.45	3.37	3.22	1.04	1.37	1.05	1.89	0.58	1.18	3.34667	1.15333	1.21667
PH02Gene00306		-	6.42	3.7	5.74	1.01	1	0.79	2.55	1.1	1.45	5.28667	0.933333	1.7
PH02Gene00307		-	7.56	8.35	7.4	1.84	1.7	2.15	1.09	0.81	1.31	7.77	1.89667	1.07
PH02Gene00308		-	0.71	0.64	0.57	0.08	0.26	0.13	0	0	0.04	0.64	0.156667	0.013333
PH02Gene00309		-	41.29	45.74	47.24	23.57	24.81	24.47	11.06	9.92	11.05	44.7567	24.2833	10.6767
PH02Gene00310		-	5.08	5.95	5.96	1.3	1.72	1.8	6.29	3.52	4.45	5.66333	1.60667	4.75333
PH02Gene00311		-	6.1	4.04	4.28	2.86	3.77	4.04	9.93	9.95	9.62	4.80667	3.55667	9.83333
PH02Gene00312		-	0	0	0	0	0	0	0.28	0	0.06	0	0	0.113333
PH02Gene00313		-	0	0	0	0	0	0	0	0	0	0	0	0
PH02Gene00314		-	13.86	15.36	16.33	5.99	6.87	6.96	0.94	0.84	0.52	15.1833	6.60667	0.766667
PH02Gene00315		-	73.14	69.56	71.12	39.94	37.5	34.13	205.56	218.37	205.17	71.2733	37.19	209.7
PH02Gene00316		-	0	0	0	0	0	0	0	0	0	0	0	0
PH02Gene00317		-	0.18	0.28	0.46	0.04	0.04	0	0.05	0.12	0.35	0.306667	0.026667	0.173333
PH02Gene00318		-	0	0.13	0.25	0	0.07	0	0	0	0	0.126667	0.023333	0
PH02Gene00319		-	0	0	0	0	0	0	0.16	0	0	0	0	0.053333
PH02Gene00320		-	20.34	22.47	23.31	25.09	26.79	27.39	60.96	71.01	62.42	22.04	26.4233	64.7967
PH02Gene00321		-	7.32	7.55	6.24	2.42	2.03	2.2	0.36	0.46	0.17	7.03667	2.21667	0.33
PH02Gene00322		-	0.9	0.91	0.79	0.09	0.55	0.73	0.62	0.32	0.24	0.866667	0.456667	0.393333
PH02Gene00323		-	19.1	19.5	22.44	9.62	9.78	8.51	7.17	7.56	8.61	20.3467	9.30333	7.78
PH02Gene00324		-	81.06	86.46	84.19	28.28	28.23	25.99	19.72	17.62	17.72	83.9033	27.5	18.3533
PH02Gene00325		-	26.44	24.74	26.35	11.81	12.39	13.4	17.73	14.09	15.29	25.8433	12.5333	15.7033
PH02Gene00326		-	0.58	0	0	0	0	0.95	0	0	1.86	0.193333	0.316667	0.62
PH02Gene00327		-	9.77	9.29	9.42	4.78	4.42	5.03	6.83	5.34	5.63	9.49333	4.74333	5.93333
PH02Gene00328		-	0.83	1.06	0.94	0.31	0.22	0.27	0.04	0.14	0.09	0.943333	0.266667	0.09
PH02Gene00329		-	0.22	0.25	0	0.04	0.04	0.14	0	0	0.05	0.156667	0.073333	0.016667
PH02Gene00330		-	77.44	58.26	65.16	19	18.4	18.56	25.36	24.37	23.99	66.9533	18.6533	24.5733
PH02Gene00331		-	1.53	0.88	1.52	2.05	1.97	1.33	3.32	1.9	2.25	1.31	1.78333	2.49
PH02Gene00332		-	0	0	0	0	0	0	0	0	0	0	0	0
PH02Gene00333		-	13.1	13.99	12.83	6.35	6.39	7.14	7.49	5.17	5.71	13.3067	6.62667	6.12333
PH02Gene00334		-	0	0	0	0	10.12	0	0	0	0	0	3.37333	0
PH02Gene00335		-	10.19	8.3	11.8	25.99	26.53	28.63	40.3	48.67	46.57	10.0967	27.05	45.18
PH02Gene00336		-	0.09	0	0.03	0.04	0	0	0	0	0	0.04	0.013333	0
PH02Gene00337		-	1.9	2.77	1.88	0.7	0.87	0.99	0	0	0	2.18333	0.853333	0
PH02Gene00338		-	8.52	10.15	10.17	4.31	4	3.91	0.64	0.38	0.36	9.61333	4.07333	0.46
PH02Gene00339		-	20.83	20.38	20.18	6.96	6.09	4.88	2.69	1.14	1.08	20.4633	5.97667	1.63667
PH02Gene00340		-	1.79	1.45	1.73	2.94	2.93	2.06	2.05	1.99	2.22	1.65667	2.64333	2.08667
PH02Gene00341		-	0	0	0	0.08	0	0	0	0	0	0	0.026667	0
PH02Gene00342		-	18.78	13.92	14.19	22.63	25.75	26.5	4.1	9.71	8.12	15.63	24.96	7.31
PH02Gene00343		-	5.35	4.85	5.95	2.88	2.43	2.86	5.44	6.69	6.77	5.38333	2.72333	6.3
PH02Gene00344		-	9.33	11.5	10.85	6.96	7.34	5.35	43.6	50.62	47.71	10.56	6.55	47.31
PH02Gene00345		-	32.23	33.34	35.11	14.6	12.37	11.28	19.67	17.86	19.66	33.56	12.75	19.0633
PH02Gene00346		-	0	0	0	0	0	0	0	0	0	0	0	0
PH02Gene00347		-	0	0	0	0	0	0	0	0	0	0	0	0
PH02Gene00348		-	3.41	4.13	3.67	2.8	3.15	3.18	1.15	0.63	1.33	3.73667	3.04333	1.03667
PH02Gene00349		-	4.46	5.39	5.15	0.95	0.91	1.29	0.13	0.08	0.11	5	1.05	0.106667
PH02Gene00350		-	0	0	0	0	0	0	0	0	0	0	0	0
PH02Gene00351		-	43.51	41.2	40.52	22.26	22.06	23.39	45.16	47.27	43.7	41.7433	22.57	45.3767
PH02Gene00352		-	103.25	121.45	111.53	76.63	68.89	69.81	12.42	10.52	9.05	112.077	71.7767	10.6633
PH02Gene00353		-	72.24	71.88	75.21	8.36	9.12	8.54	32.69	30.7	28.63	73.11	8.67333	30.6733
PH02Gene00354		-	0.95	0.91	1.18	0.25	0.18	0.17	0.57	0.21	0.08	1.01333	0.2	0.286667
PH02Gene00355		-	8.4	7.1	9.27	1.71	1.69	1.14	3.1	2.37	2.24	8.25667	1.51333	2.57
PH02Gene00356		-	0	0	0	0	0	0	0	0	0	0	0	0
PH02Gene00357		-	23.57	25.41	25.53	9.34	10.07	7.15	20.83	18.23	20.11	24.8367	8.85333	19.7233
PH02Gene00358		-	3.37	4.22	3.4	1.87	0.28	0.47	0.28	0.2	0.08	3.66333	0.873333	0.186667
PH02Gene00359		-	42.42	46.32	41.04	18.6	18.19	16.42	1.47	0.55	1.17	43.26	17.7367	1.06333
PH02Gene00360		-	3.83	2.62	3.2	0.4	0.57	0	0.17	0	0	3.21667	0.323333	0.056667
PH02Gene00361		-	4.14	3.39	5.14	0.77	1.53	0.68	6.64	7.47	6.2	4.22333	0.993333	6.77
PH02Gene00362		-	0.04	0	0	0	0	0	0.07	0.08	0	0.013333	0	0.05
PH02Gene00363		-	31.17	32.59	33.45	9.68	10.12	10.2	5.77	3.4	4.49	32.4033	10	4.55333
PH02Gene00364		-	94.14	101.98	96.33	48.1	44.79	43.88	15.01	16.7	15.72	97.4833	45.59	15.81
PH02Gene00365		-	0	7.86	0	0	0	16.73	0	0	0	2.62	5.57667	0
PH02Gene00366		-	8.1	7.92	8.14	0.19	0.2	0	1.75	2	1.95	8.05333	0.13	1.9
PH02Gene00367		-	0.13	0	0.14	0.15	0	0	1.28	1.13	1.28	0.09	0.05	1.23
PH02Gene00368		-	0	0	0	0	0	0	0	0	0	0	0	0
PH02Gene00369		-	0	0	0	0	0	0.14	0.27	0.16	0.15	0	0.046667	0.193333
PH02Gene00370		-	10.21	10.8	10.6	2.01	3.78	3.77	4.16	4.39	4.7	10.5367	3.18667	4.41667
PH02Gene00371		-	0.04	0	0	0.1	0.11	0.13	0.32	0	0.07	0.013333	0.113333	0.13
PH02Gene00372		-	3.49	4.91	4.55	6.59	4.7	3.6	26.11	36.2	24.5	4.31667	4.96333	28.9367
PH02Gene00373		-	15.14	16.13	15.99	9.59	8.31	8.31	15.32	13.98	13.49	15.7533	8.73667	14.2633
PH02Gene00374		-	0.98	1.28	0.65	0.5	0.53	0.74	0	0.21	0	0.97	0.59	0.07
PH02Gene00375		-	72.13	69.83	70.53	69.33	68.53	69.12	276.4	236.51	250.18	70.83	68.9933	254.363
PH02Gene00376		-	413.89	536.6	509.35	164.95	209.5	255.22	264.34	326.54	244.87	486.613	209.89	278.583
PH02Gene00377		-	211.82	228.97	226.48	94.03	90.25	112.1	185.88	142.82	124.35	222.423	98.7933	151.017
PH02Gene00378		-	405.93	494.7	464	316.12	347.79	351.06	32.1	26.78	28.86	454.877	338.323	29.2467
PH02Gene00379		-	3.93	4.63	5.12	1.31	1.01	1.42	0.11	0.26	0	4.56	1.24667	0.123333
PH02Gene00380		-	0	0	0	0	0	0	0	0	0	0	0	0
PH02Gene00381		-	0	0	0	0	0	0	0	0.2	0	0	0	0.066667
PH02Gene00382		-	0.77	0.85	0.8	0.46	0.52	0.33	0.62	0.4	0.47	0.806667	0.436667	0.496667
PH02Gene00383		-	18.53	21.16	17.75	6.61	7.51	7.33	21.15	16.3	15.67	19.1467	7.15	17.7067
PH02Gene00384		-	31.74	34.48	33.58	15.68	13.46	13.73	8.33	6.92	7.96	33.2667	14.29	7.73667
PH02Gene00385		-	21.41	18.13	17.99	4.45	5.43	4.22	6.74	6.08	6.86	19.1767	4.7	6.56
PH02Gene00386		-	0	0	0	0	0	0	0	0	0	0	0	0
PH02Gene00387		-	1.04	0.67	0.82	0.1	0.11	0.32	0.26	0.22	0.21	0.843333	0.176667	0.23
PH02Gene00388		-	39.7	35.48	39.39	28.89	28.92	27.09	66.71	61.27	62.67	38.19	28.3	63.55
PH02Gene00389		-	0	0	0	0	0	0	0	0	0	0	0	0
PH02Gene00390		-	33.88	30.38	32.29	14.54	13.34	13.72	28.68	26.2	25.9	32.1833	13.8667	26.9267
PH02Gene00391		-	36.77	44.34	40.54	23.83	21.55	23.86	14.59	18.06	12.54	40.55	23.08	15.0633
PH02Gene00392		-	0	0	0	0	0	0	0	0	0	0	0	0
PH02Gene00393		-	55.39	31.05	36.57	3.86	2.37	3.3	2.36	3.18	3.93	41.0033	3.17667	3.15667
PH02Gene00394		-	0	0.07	0.06	0	0	0	0	0	0	0.043333	0	0
PH02Gene00395		-	0	0	0	0	0	0	0	0	0	0	0	0
PH02Gene00396		-	0.15	0.84	0.49	0	0.19	0.47	0.92	0	0	0.493333	0.22	0.306667
PH02Gene00397		-	5.97	7.1	7.54	1.92	1.71	2.2	2	0.98	1.34	6.87	1.94333	1.44
PH02Gene00398		-	0.13	0.16	0.09	0.12	0.1	0.22	0.1	0.04	0.03	0.126667	0.146667	0.056667
PH02Gene00399		-	0	0	0	0	0	0	0	0	0	0	0	0
PH02Gene00400		-	6.18	7.06	5.94	4.29	4.81	4.37	37.6	37.57	44.58	6.39333	4.49	39.9167
PH02Gene00401		-	24.73	25.28	25.2	119.4	120.85	121.16	240.12	319.31	291.47	25.07	120.47	283.633
PH02Gene00402		-	22.1	18.64	19.65	10.28	10.31	10.59	26.41	24.12	25.32	20.13	10.3933	25.2833
PH02Gene00403		-	0	0	0	0	0	0	0	0	0	0	0	0
PH02Gene00404		-	5.52	6.35	5.4	0.9	1.08	0.88	0.96	0.64	0.61	5.75667	0.953333	0.736667
PH02Gene00405		-	14.14	13.27	13.13	3.76	3.99	3.76	2.2	1.54	1.22	13.5133	3.83667	1.65333
PH02Gene00406		-	31.4	32.16	31.27	7.87	7.57	7.69	44.89	49.69	47.33	31.61	7.71	47.3033
PH02Gene00407		-	0.22	0.15	0.19	0	0	0	0	0	0	0.186667	0	0
PH02Gene00408		-	0	0	0	0	0	0	0	0	0	0	0	0
PH02Gene00409		-	0	1.2	0	0	0	0	0	0	0	0.4	0	0
PH02Gene00410		-	5.12	5.56	9.26	0	1.18	0	0	0	0	6.64667	0.393333	0
PH02Gene00411		-	0.68	0	0	0	0	0	0	0	0	0.226667	0	0
PH02Gene00412		-	57.41	47.2	51.24	25.35	23.07	23.72	37.08	38.15	34.62	51.95	24.0467	36.6167
PH02Gene00413		-	50.58	49.96	47.83	22.65	21.99	22.99	60.2	59.89	59.01	49.4567	22.5433	59.7
PH02Gene00414		-	10.22	10.73	10.83	3.19	2.43	2.83	5.88	5.16	6.28	10.5933	2.81667	5.77333
PH02Gene00415		-	0	0	0	0	0	0	0	0	0	0	0	0
PH02Gene00416		-	17.4	16.46	17.49	12.95	14.39	14.19	109.95	141.67	126.16	17.1167	13.8433	125.927
PH02Gene00417		-	3.3	4.08	3.18	2.69	3.25	3.44	1.66	0.79	1.63	3.52	3.12667	1.36
PH02Gene00418		-	0.1	0.34	0.44	0.48	1.42	0.63	0.31	0.18	0.5	0.293333	0.843333	0.33
PH02Gene00419		-	0.36	0.3	0.48	0.05	0.06	0.07	0	0	0.07	0.38	0.06	0.023333
PH02Gene00420		-	36.09	32.28	31.61	27.55	24.3	25.17	11.12	7.33	8.99	33.3267	25.6733	9.14667
PH02Gene00421		-	3.96	4.66	4.96	3.12	1.89	1.79	2.3	1.39	1.8	4.52667	2.26667	1.83
PH02Gene00422		-	12.77	13.32	11.77	7.39	6.75	6.89	13.04	11.16	11.77	12.62	7.01	11.99
PH02Gene00423		-	0	0	0	0	0	0	0	0	0	0	0	0
PH02Gene00424		-	0	0	0	0	0	0	0	0	0	0	0	0
PH02Gene00425		-	45.88	43.53	43.59	69.55	68.28	66.2	67.74	78.18	72.52	44.3333	68.01	72.8133
PH02Gene00426		-	0	0	0	0	0	0	0	0	0	0	0	0
PH02Gene00427		-	0.76	1.08	0.54	0.2	0.58	0.19	0.06	0.29	0.07	0.793333	0.323333	0.14
PH02Gene00428		-	390.74	427.42	366.16	205.13	201.26	212.81	51.76	51.69	55.35	394.773	206.4	52.9333
PH02Gene00429		-	0.3	0.51	0.16	0.49	0.33	0.29	0	0.07	0.06	0.323333	0.37	0.043333
PH02Gene00430		-	0	0.06	0.06	0	0.07	0	0	0	0	0.04	0.023333	0
PH02Gene00431		-	0	0	0	0	0	0	0	0	0	0	0	0
PH02Gene00432		-	4.4	4.6	5.28	0.88	0.99	0.94	3.17	2.51	3.16	4.76	0.936667	2.94667
PH02Gene00433		-	40.23	38.64	39.76	17.05	15.68	15.81	5.13	4.72	6.78	39.5433	16.18	5.54333
PH02Gene00434		-	0	0	0	0	0	0	0	0	0	0	0	0
PH02Gene00435		-	0	0	0	0	0	0	0	0	0	0	0	0
PH02Gene00436		-	96.86	112.81	109.22	37.96	39.44	30.95	6.32	7	5.2	106.297	36.1167	6.17333
PH02Gene00437		-	84.33	79.6	77.56	49.95	51.5	49.52	30.57	34.58	33.1	80.4967	50.3233	32.75
PH02Gene00438		-	83.67	80.31	77.52	57.42	54.13	54.7	21.45	21.84	21.68	80.5	55.4167	21.6567
PH02Gene00439		-	0	0	0	0	0	0	0	0	0	0	0	0
PH02Gene00440		-	0	0	0.16	0	0	0	0	0	0	0.053333	0	0
PH02Gene00441		-	223.64	232.51	230.72	86.96	80.07	82.05	129.11	115.35	115.94	228.957	83.0267	120.133
PH02Gene00442		-	0.63	0.46	0.34	0.12	0	0	0	0.18	0	0.476667	0.04	0.06
PH02Gene00443		-	110.29	91.17	103.99	56.4	51.48	54.14	86.82	80.59	79.99	101.817	54.0067	82.4667
PH02Gene00444		-	0	0	0	0	0	0.07	0	0	0	0	0.023333	0
PH02Gene00445		-	0	0	0.13	0	0	0	0.37	0.11	0.1	0.043333	0	0.193333
PH02Gene00446		-	32.54	36.6	32.57	12.44	11.88	12.44	197.91	220.38	205.95	33.9033	12.2533	208.08
PH02Gene00447		-	59.38	48.09	51.45	18.95	10.03	7.67	3.82	5.6	4.89	52.9733	12.2167	4.77
PH02Gene00448		-	11.6	14.49	12.47	2.46	3.5	3.3	5.35	9.33	8.2	12.8533	3.08667	7.62667
PH02Gene00449		-	0	0	0	0	0	0	0	0	0	0	0	0
PH02Gene00450		-	19.08	19.4	20.75	7.47	8.1	8.16	5.24	4.52	5.34	19.7433	7.91	5.03333
PH02Gene00451		-	0	0.05	0	0.05	0.05	0.06	0.49	0.07	0.33	0.016667	0.053333	0.296667
PH02Gene00452		-	0	0	0	0	0	0	0.05	0.38	0.12	0	0	0.183333
PH02Gene00453		-	0	0	0	0	0	0	0	0	0	0	0	0
PH02Gene00454		-	53.44	51.3	53.38	22.01	20.19	21.54	108.9	85.9	93.39	52.7067	21.2467	96.0633
PH02Gene00455		-	0.11	0.13	0.24	0	0	0	0	0	0	0.16	0	0
PH02Gene00456		-	23.76	23.77	23.81	7.91	10.12	8.61	6.24	4.6	4.87	23.78	8.88	5.23667
PH02Gene00457		-	85.35	92.51	84.07	42.6	41.8	36.76	27.79	29.81	28.96	87.31	40.3867	28.8533
PH02Gene00458		-	75.46	80.89	78.5	96.29	100	98.31	38.24	31.5	31.97	78.2833	98.2	33.9033
PH02Gene00459		-	19.24	22.82	20.93	8.25	9.76	8.86	2.18	1.46	1.77	20.9967	8.95667	1.80333
PH02Gene00460		-	86.96	69.24	79.96	21.6	25.01	22.76	97.03	47.33	55.96	78.72	23.1233	66.7733
PH02Gene00461		-	0	0.39	0.38	0	0	0	0	0	0	0.256667	0	0
PH02Gene00462		-	17.93	17.22	16	9.02	8.74	8.68	18.3	21.39	21.72	17.05	8.81333	20.47
PH02Gene00463		-	45.13	46.1	41.39	9.54	8.31	8.22	0.49	0.11	0.42	44.2067	8.69	0.34
PH02Gene00464		-	0	0	0	0	0	0	0	0	0	0	0	0
PH02Gene00465		-	3.33	3.76	3.61	0	0.17	0.21	0	0.12	0	3.56667	0.126667	0.04
PH02Gene00466		-	25.46	25.31	28.46	27.98	28.65	29.62	201.58	297.44	228.9	26.41	28.75	242.64
PH02Gene00467		-	30.86	53.28	43.35	14.21	19.73	15.16	2.07	4.43	3.29	42.4967	16.3667	3.26333
PH02Gene00468		-	12.16	12.97	13.75	2.48	2.54	2.7	12	17.73	14.1	12.96	2.57333	14.61
PH02Gene00469		-	3.22	4.45	4.42	2.62	2.87	2.11	1.44	0.9	1.37	4.03	2.53333	1.23667
PH02Gene00470		-	0.31	1.16	0.39	0.43	0.46	0.74	0.74	0.53	0.4	0.62	0.543333	0.556667
PH02Gene00471		-	0.07	0.15	0.11	0.04	0.21	0.05	0.93	0.47	0.56	0.11	0.1	0.653333
PH02Gene00472		-	0	0	0	0	0	0	0.22	0	0	0	0	0.073333
PH02Gene00473		-	187.75	154.43	186.63	32.98	33.82	34.62	710.57	426.04	499.85	176.27	33.8067	545.487
PH02Gene00474		-	2.64	2.91	2.64	0.73	0.98	0.24	2.56	3.21	0.76	2.73	0.65	2.17667
PH02Gene00475		-	0.08	0.06	0.16	0.12	0.03	0.11	0.04	0	0.04	0.1	0.086667	0.026667
PH02Gene00476		-	0	0	0	0	0	0	0	0	0	0	0	0
PH02Gene00477		-	0.79	0.53	0.64	0.41	0.46	0.63	0.22	0.29	0.17	0.653333	0.5	0.226667
PH02Gene00478		-	3.86	3.71	3.73	0.31	0.1	0.4	1.04	0.78	1.12	3.76667	0.27	0.98
PH02Gene00479		-	1.73	1.62	1.28	0.31	0	0	0.6	0.92	1.95	1.54333	0.103333	1.15667
PH02Gene00480		-	27.46	26.07	26.01	8.16	7.37	7.02	3.61	3.23	2.56	26.5133	7.51667	3.13333
PH02Gene00481		-	0.31	0.31	0.29	0.07	0.38	0.05	0	0.11	0.05	0.303333	0.166667	0.053333
PH02Gene00482		-	0.94	1.17	0.75	0.82	0.88	0.72	0	0	0.38	0.953333	0.806667	0.126667
PH02Gene00483		-	240.4	201.81	220.19	90.63	83.18	83.18	40.54	48.29	43.76	220.8	85.6633	44.1967
PH02Gene00484		-	0	0	0	0	0	0	0.62	0	0	0	0	0.206667
PH02Gene00485		-	12.26	10.96	10.23	6.38	4.79	4.94	3.16	1.81	1.92	11.15	5.37	2.29667
PH02Gene00486		-	11.12	12.17	13.52	2.35	2.87	2.88	6.26	2.65	5.41	12.27	2.7	4.77333
PH02Gene00487		-	95.57	96.41	93.05	54.3	51.2	52.16	36.09	33.84	38.85	95.01	52.5533	36.26
PH02Gene00488		-	19.78	19.07	20.1	6.15	4.97	5.7	11.68	12.92	11.97	19.65	5.60667	12.19
PH02Gene00489		-	0	0	0	0	0	0.31	0.3	0	0	0	0.103333	0.1
PH02Gene00490		-	0	0	0	0	0	0	0	0	0	0	0	0
PH02Gene00491		-	0	0	0	0	0	0	0	0	0	0	0	0
PH02Gene00492		-	0	0	0	0	0	0	0	0	0	0	0	0
PH02Gene00493		-	0.8	0.69	0.87	0.33	0.32	0.29	1.2	0.82	1.48	0.786667	0.313333	1.16667
PH02Gene00494		-	0.04	0.09	0	0.05	0	0.06	0	0	0.07	0.043333	0.036667	0.023333
PH02Gene00495		-	0	0	0	0	0	0	0	0	0	0	0	0
PH02Gene00496		-	0.05	0	0	0	0	0	0	0	0	0.016667	0	0
PH02Gene00497		-	0	0	0	0	0	0	0	0	0	0	0	0
PH02Gene00498		-	0.58	1.7	0	0	0	0	0	0	0	0.76	0	0
PH02Gene00499		-	3.81	3.28	3.43	1.28	1.41	1.79	0.64	0.94	0.85	3.50667	1.49333	0.81
PH02Gene00500		-	21.66	24.17	23.3	8.84	10.03	9.78	19.4	14.9	16.15	23.0433	9.55	16.8167
PH02Gene00501		-	0	0	0	0	0	0	0	0	0	0	0	0
PH02Gene00502		-	6.69	5.99	6.02	1.79	1.33	2.06	1.05	1.05	1.12	6.23333	1.72667	1.07333
PH02Gene00503		-	21.16	21.02	19.99	10.61	10.18	12.08	3.41	2.99	2.26	20.7233	10.9567	2.88667
PH02Gene00504		-	41.4	39.74	40.29	14.68	14.16	12.68	24.94	23.29	24.35	40.4767	13.84	24.1933
PH02Gene00505		-	39.1	37.7	38.43	17.44	19.15	16.72	61.22	68.3	65.32	38.41	17.77	64.9467
PH02Gene00506		-	0	0.07	0	0	0.22	0	0	0	0	0.023333	0.073333	0
PH02Gene00507		-	0	0	0	0	0	0	0	0	0	0	0	0
PH02Gene00508		-	0	0	0	0	0	0	0	0	0	0	0	0
PH02Gene00509		-	0	0	0	0	0	0	0	0	0	0	0	0
PH02Gene00510		-	0	0	0	0	0.11	0	0.05	0	0	0	0.036667	0.016667
PH02Gene00511		-	0	0	0	0	0	0	0	0	0	0	0	0
PH02Gene00512		-	0.02	0.08	0	0	0	0.03	0	0	0	0.033333	0.01	0
PH02Gene00513		-	0.24	0.11	0.09	0	0.04	0	0	0.03	0	0.146667	0.013333	0.01
PH02Gene00514		-	80.06	77.43	84.48	1434.89	1536.88	1460.38	173.87	203.01	189.11	80.6567	1477.38	188.663
PH02Gene00515		-	4.34	3.58	4.25	5.24	3.71	3.63	2.6	3.02	2.64	4.05667	4.19333	2.75333
PH02Gene00516		-	0	0	0	0	0	0	0	0	0	0	0	0
PH02Gene00517		-	5.27	5.66	6.12	2.06	1.84	1.84	0.28	0.23	0.52	5.68333	1.91333	0.343333
PH02Gene00518		-	3.5	5.44	4.54	1.66	1.49	1.64	0.51	0.32	0.37	4.49333	1.59667	0.4
PH02Gene00519		-	0	0	0	0	0	0	0	0	0	0	0	0
PH02Gene00520		-	0	0	0	0	0	0	0	0	0	0	0	0
PH02Gene00521		-	0.18	0.2	0	0	0.69	0.84	0.81	0.62	0	0.126667	0.51	0.476667
PH02Gene00522		-	39.08	45.83	46.62	18.74	19.77	18.28	12.16	8.96	9.22	43.8433	18.93	10.1133
PH02Gene00523		-	17.59	16.72	18.25	9.09	6.64	8.83	27.45	24.95	28.75	17.52	8.18667	27.05
PH02Gene00524		-	2.68	2.94	2.54	0.59	0.85	0.65	0.04	0	0.04	2.72	0.696667	0.026667
PH02Gene00525		-	0	0	0	0	0	0	0	0	0	0	0	0
PH02Gene00526		-	0	0	0	0	0	0	0	0	0	0	0	0
PH02Gene00527		-	0	0.09	0	0.1	0.05	0.06	0	0	0	0.03	0.07	0
PH02Gene00528		-	0.09	0	0	0	0	0	0	0	0	0.03	0	0
PH02Gene00529		-	0	0	0	0	0	0	0	0	0	0	0	0
PH02Gene00530		-	0	0	0	0	0	0	0	0	0	0	0	0
PH02Gene00531		-	26.87	25.86	26.2	2.66	1.94	2.41	1.51	1.59	1.19	26.31	2.33667	1.43
PH02Gene00532		-	48.28	46.51	51.39	10.5	10.02	11.19	68.41	64.42	64.2	48.7267	10.57	65.6767
PH02Gene00533		-	0	0	0	0	0	0	0	0	0	0	0	0
PH02Gene00534		-	8.3	7.97	7.49	1.52	1.83	2.41	3.34	2.88	3.44	7.92	1.92	3.22
PH02Gene00535		-	14.83	14.39	13.99	4.93	6.08	5.18	8.17	8.96	6.73	14.4033	5.39667	7.95333
PH02Gene00536		-	8.74	9.39	8.53	3.74	2.75	2.46	0.43	0.35	0.58	8.88667	2.98333	0.453333
PH02Gene00537		-	18.49	20.47	19.16	18.05	18.54	18.5	6.35	6.22	5.56	19.3733	18.3633	6.04333
PH02Gene00538		-	0.06	0.2	0.19	0.21	0.15	0.18	0.09	0.1	0.1	0.15	0.18	0.096667
PH02Gene00539		-	2.02	2.48	3.36	1.32	0.87	1.4	1.01	0	0	2.62	1.19667	0.336667
PH02Gene00540		-	0	0	0	0	0	0	0	0	0	0	0	0
PH02Gene00541		-	0	0	0	0	0	0	2.02	3.33	3.2	0	0	2.85
PH02Gene00542		-	168.03	160.31	164.67	70.8	74.06	73.55	72.72	62.77	74.84	164.337	72.8033	70.11
PH02Gene00543		-	36.47	42.24	38.35	11.51	10.79	11.01	6.65	5.56	5.93	39.02	11.1033	6.04667
PH02Gene00544		-	6.51	6.06	6.19	1.13	0.36	0.83	3.2	3.3	2.89	6.25333	0.773333	3.13
PH02Gene00545		-	7.73	8.33	8.64	3.47	3.39	3.8	2.5	2.2	2.43	8.23333	3.55333	2.37667
PH02Gene00546		-	0	0	0	0	0	0	0	0	0	0	0	0
PH02Gene00547		-	0	0	0	0	0	0	0	0	0	0	0	0
PH02Gene00548		-	0	0.09	0.08	0	0	0	0	0	0	0.056667	0	0
PH02Gene00549		-	0	0	0	0	0	0	0	0	0	0	0	0
PH02Gene00550		-	3.47	3.61	3.32	0.74	0.56	0.59	0.86	0.9	0.91	3.46667	0.63	0.89
PH02Gene00551		-	0	0	0	0	0	0	0	0	0	0	0	0
PH02Gene00552		-	25.14	24.04	25.03	8.95	8.86	8.4	18.35	19.16	17.81	24.7367	8.73667	18.44
PH02Gene00553		-	27.16	22.86	25.09	3.69	3.23	4.12	4.95	3.71	4.36	25.0367	3.68	4.34
PH02Gene00554		-	0	0	0	0	0	0	0	0	0	0	0	0
PH02Gene00555		-	2.37	2.74	2.28	1.99	1.43	1.16	0.17	1.14	0.9	2.46333	1.52667	0.736667
PH02Gene00556		-	0	0.29	0.84	0	0	0	0	0	0	0.376667	0	0
PH02Gene00557		-	6.29	6.16	6.3	2.7	2.39	2.53	0.9	1.03	0.8	6.25	2.54	0.91
PH02Gene00558		-	0	0	0	0	0	0	0	0	0	0	0	0
PH02Gene00559		-	1.69	0.46	0.91	0	0	0	0	0	0	1.02	0	0
PH02Gene00560		-	1.6	1.57	1.41	0.56	0.59	0.45	2.1	1.73	1.83	1.52667	0.533333	1.88667
PH02Gene00561		-	2.73	2.96	2.29	1.64	1.48	2.06	0.17	0.39	0.1	2.66	1.72667	0.22
PH02Gene00562		-	3.16	3.65	3.02	0.92	0.93	1.38	4.57	3.61	4.33	3.27667	1.07667	4.17
PH02Gene00563		-	0.76	0.63	0.37	0.86	1.15	1.18	2.62	4.3	2.52	0.586667	1.06333	3.14667
PH02Gene00564		-	1.27	1.16	0.45	24.75	17.8	20.67	6.96	14.46	6.91	0.96	21.0733	9.44333
PH02Gene00565		-	3.71	3.99	6.22	4665.12	4821.44	4048.67	455.29	611.34	566.79	4.64	4511.74	544.473
PH02Gene00566		-	10.82	13.12	11.57	15.08	16.57	17.57	5.07	4.23	4.73	11.8367	16.4067	4.67667
PH02Gene00567		-	31.8	34.87	35.15	12.2	11.85	14.35	14.74	12.96	14.21	33.94	12.8	13.97
PH02Gene00568		-	0.97	0.4	0.64	0	0.15	0.18	0	0	0	0.67	0.11	0
PH02Gene00569		-	0.44	0.99	0.37	0.35	0.48	0.62	0	0	0	0.6	0.483333	0
PH02Gene00570		-	7.27	8.92	7.09	11.57	11.3	12.64	20.69	18.69	20.03	7.76	11.8367	19.8033
PH02Gene00571		-	1.21	1.05	1.42	0.61	0.61	0.54	0.39	0.34	0.21	1.22667	0.586667	0.313333
PH02Gene00572		-	0.35	0.22	0.11	0.06	0.06	0.15	0.6	0.61	0.57	0.226667	0.09	0.593333
PH02Gene00573		-	0	0	0	0	0	0	0	0	0	0	0	0
PH02Gene00574		-	0	0	0	0	0	0	0	0	0	0	0	0
PH02Gene00575		-	12.14	13.82	13.7	5.37	5.02	5.06	2.78	2.36	3.3	13.22	5.15	2.81333
PH02Gene00576		-	17.62	15.68	14.96	10.69	9.83	12.44	9.07	8.01	9.84	16.0867	10.9867	8.97333
PH02Gene00577		-	1.61	1.47	1.91	0.55	0.47	0.58	1.56	1.14	1.69	1.66333	0.533333	1.46333
PH02Gene00578		-	0	0	0	0	0	0	0	0	0	0	0	0
PH02Gene00579		-	0	0	0	0	0	0	0	0	0	0	0	0
PH02Gene00580		-	0	0	0	0.63	1.04	0.42	0	0	0	0	0.696667	0
PH02Gene00581		-	0.28	0.52	0.6	0.33	0.47	0	3.69	1.31	2.31	0.466667	0.266667	2.43667
PH02Gene00582		-	7.65	6.9	5.72	1.26	1.29	1.09	0	0	0.09	6.75667	1.21333	0.03
PH02Gene00583		-	0	0	0	0	0.01	0	0	0	0	0	0.003333	0
PH02Gene00584		-	0.77	34.78	15.86	19.84	12.44	0.07	13.64	0.08	38.04	17.1367	10.7833	17.2533
PH02Gene00585		-	0	0	0	0	0	0	0	0	0	0	0	0
PH02Gene00586		-	0.36	0.3	0.15	0.03	0	0	0	0.09	0.09	0.27	0.01	0.06
PH02Gene00587		-	0	0	0	0	0	0	0	0	0	0	0	0
PH02Gene00588		-	0.11	0	0	0	0.05	0	0	0.06	0	0.036667	0.016667	0.02
PH02Gene00589		-	0	0	0.07	0	0.08	0	0	0	0	0.023333	0.026667	0
PH02Gene00590		-	0	0	0	0	0	0	0	0	0	0	0	0
PH02Gene00591		-	8.2	8.87	9.64	2.74	2.41	3.44	12.16	10.53	10.85	8.90333	2.86333	11.18
PH02Gene00592		-	0.22	0.1	0.14	0	0.06	0.07	0.74	0.15	0.22	0.153333	0.043333	0.37
PH02Gene00593		-	0	0	0	0	0	0	0	0	0	0	0	0
PH02Gene00594		-	0.02	0	0	0.09	0.1	0.14	0	0.05	0	0.006667	0.11	0.016667
PH02Gene00595		-	12.67	15.96	15.89	7.97	6.59	8.17	4.96	3.09	4.27	14.84	7.57667	4.10667
PH02Gene00596		-	9.48	11.08	9.82	3.96	3.44	3.6	5.48	4.56	5.05	10.1267	3.66667	5.03
PH02Gene00597		-	0	0	0	0.2	0	0	0.51	0.15	0.55	0	0.066667	0.403333
PH02Gene00598		-	12.26	13.38	21.66	5.34	11.48	1.06	21.21	7.95	16.55	15.7667	5.96	15.2367
PH02Gene00599		-	8.19	10.97	11.07	4.87	5.3	4.51	2.42	2.63	1.83	10.0767	4.89333	2.29333
PH02Gene00600		-	0	0.1	0	0.11	0	0	0	0	0	0.033333	0.036667	0
PH02Gene00601		-	4.17	3.92	3.48	7.97	9.29	10.63	4.65	7.33	5.91	3.85667	9.29667	5.96333
PH02Gene00602		-	0	0	0	0	0	0	0	0	0	0	0	0
PH02Gene00603		-	2.24	1.4	1.07	1.58	2.41	2.27	1.8	2.87	2.36	1.57	2.08667	2.34333
PH02Gene00604		-	0	0	0.05	0	0	0	0	0	0	0.016667	0	0
PH02Gene00605		-	1.43	1.17	1.57	0.65	0.34	0.21	0.42	0.95	1.28	1.39	0.4	0.883333
PH02Gene00606		-	0	0	0	0	0	0	0	0	0	0	0	0
PH02Gene00607		-	0	0	0	0	0	0	0	0	0	0	0	0
PH02Gene00608		-	15.38	13.81	15.82	6.3	5.73	5.92	13.73	12.91	13.33	15.0033	5.98333	13.3233
PH02Gene00609		-	0.49	0.54	0.63	0.53	0.56	0.68	0.11	0.18	0.34	0.553333	0.59	0.21
PH02Gene00610		-	1.13	1.24	1.22	2.68	5.01	4.84	9.05	5.28	3.05	1.19667	4.17667	5.79333
PH02Gene00611		-	0	0	0	0	0	0	0	0	0	0	0	0
PH02Gene00612		-	3.02	3.69	3.6	1.13	1.58	1.64	0.89	0.59	0.36	3.43667	1.45	0.613333
PH02Gene00613		-	0.81	1.11	0.73	0.66	0.45	0.52	1.69	1.31	1	0.883333	0.543333	1.33333
PH02Gene00614		-	0.43	0.47	0.15	0.17	0.18	0.22	0	0.25	0	0.35	0.19	0.083333
PH02Gene00615		-	0	0	0	0.21	0	0.18	0.64	0.73	0.59	0	0.13	0.653333
PH02Gene00616		-	0	0.19	0	0	0	0	0	0.29	0	0.063333	0	0.096667
PH02Gene00617		-	12.92	16.86	22.82	17.26	23.3	11.24	2.04	3.44	1.42	17.5333	17.2667	2.3
PH02Gene00618		-	50.77	49.79	57.41	32.12	35	31.09	4.25	4.2	4.73	52.6567	32.7367	4.39333
PH02Gene00619		-	0.48	0.27	0.26	0	0	0	0	0	0	0.336667	0	0
PH02Gene00620		-	0	0	0	0	0	0.05	0	0	0	0	0.016667	0
PH02Gene00621		-	49.01	61.7	56.93	23.84	25.76	27.88	3.18	2.44	2.49	55.88	25.8267	2.70333
PH02Gene00622		-	3.56	3.31	3.21	1.13	0.87	1.25	2.89	2.47	2.6	3.36	1.08333	2.65333
PH02Gene00623		-	2.35	2.82	2.35	1.1	0.92	0.95	0.91	0.33	0.86	2.50667	0.99	0.7
PH02Gene00624		-	1.04	0.86	0.82	0.23	0.08	0	0.1	0	0.21	0.906667	0.103333	0.103333
PH02Gene00625		-	17.77	12.56	15.64	0	0.76	0.51	0.43	1.01	2.91	15.3233	0.423333	1.45
PH02Gene00626		-	0	0	0	0	0.06	0	0.07	0.08	0	0	0.02	0.05
PH02Gene00627		-	8.36	8	7.42	3.52	2.04	2.35	1.68	1.63	1.4	7.92667	2.63667	1.57
PH02Gene00628		-	2.71	2.64	2.02	2.84	2.43	2.75	6.57	5.26	4.64	2.45667	2.67333	5.49
PH02Gene00629		-	5.48	5.11	4.88	1.62	1.75	1.26	0.49	1.09	1.29	5.15667	1.54333	0.956667
PH02Gene00630		-	0	0	0	0	0	0	0	0	0	0	0	0
PH02Gene00631		-	0.08	0.06	0	0	0.03	0	0	0	0	0.046667	0.01	0
PH02Gene00632		-	31.55	30.8	30.44	24.19	27.23	24.46	32.35	28.06	29.15	30.93	25.2933	29.8533
PH02Gene00633		-	1.15	1.95	1.45	0.52	0.55	0.49	0	0.04	0.04	1.51667	0.52	0.026667
PH02Gene00634		-	21.73	21.37	23.98	9.68	9.8	8.68	2.32	1.89	1.56	22.36	9.38667	1.92333
PH02Gene00635		-	17.81	16.66	14.98	5.27	5.13	6.07	1.16	0.38	0.9	16.4833	5.49	0.813333
PH02Gene00636		-	0.29	0.05	0.35	0.11	0	0	0.07	0	0	0.23	0.036667	0.023333
PH02Gene00637		-	0.05	0.12	0.09	0.03	0	0	0	0.05	0	0.086667	0.01	0.016667
PH02Gene00638		-	30.8	39.75	32.72	9.62	11.58	10.33	4.61	3.53	3.81	34.4233	10.51	3.98333
PH02Gene00639		-	8.34	11.01	9.02	4.41	4.35	4.02	2.04	3.35	2.61	9.45667	4.26	2.66667
PH02Gene00640		-	1	1.76	2.35	0.53	0.16	0.18	0.34	0.4	0.88	1.70333	0.29	0.54
PH02Gene00641		-	11.05	10.96	12.33	2.14	2.85	2.58	5.73	3.73	5.32	11.4467	2.52333	4.92667
PH02Gene00642		-	21.04	19.76	21.53	7.97	7.39	5.87	20.25	16.01	18.57	20.7767	7.07667	18.2767
PH02Gene00643		-	0	0.19	0	0	0	0	0	0	0	0.063333	0	0
PH02Gene00644		-	0	0	0	0	0	0	0	0	0	0	0	0
PH02Gene00645		-	1.06	1.06	1.25	0.37	0.4	0.32	1.6	0	1.04	1.12333	0.363333	0.88
PH02Gene00646		-	0	0	0	0	0.46	0	0	0.62	0.29	0	0.153333	0.303333
PH02Gene00647		-	2.17	0	0	7.52	3.07	3.7	12.96	19.28	20.14	0.723333	4.76333	17.46
PH02Gene00648		-	0	0	0	0	0	0	0	0	0	0	0	0
PH02Gene00649		-	0	0	0.05	0.05	0.11	0.07	0	0	0	0.016667	0.076667	0
PH02Gene00650		-	0	0	0	0	0	0	0	0	0	0	0	0
PH02Gene00651		-	16.57	12.54	14.94	5	4.23	4.99	10.44	13.69	10.99	14.6833	4.74	11.7067
PH02Gene00652		-	0	0.08	0.08	0	0	0	0	0	0	0.053333	0	0
PH02Gene00653		-	0	0	0	0	0	0	0	0	0.13	0	0	0.043333
PH02Gene00654		-	0.04	0.03	0	0	0.02	0.03	0.06	0.2	0.14	0.023333	0.016667	0.133333
PH02Gene00655		-	0	0	0	0	0	0	0	0	0	0	0	0
PH02Gene00656		-	0	0	0	0	0	0	0	0	0	0	0	0
PH02Gene00657		-	17.25	20.51	23.44	9.92	9.04	7.63	5.17	6.3	5.09	20.4	8.86333	5.52
PH02Gene00658		-	17.36	18.23	18.36	6.94	7.5	6.35	3.53	2.24	3.96	17.9833	6.93	3.24333
PH02Gene00659		-	0	0	0	0	0	0	0	0	0	0	0	0
PH02Gene00660		-	19.2	20.55	20.53	15.56	13.55	15.66	16.46	16.67	16.06	20.0933	14.9233	16.3967
PH02Gene00661		-	0	0	0	0	0	0	0	0	0	0	0	0
PH02Gene00662		-	0	0	0	0	0	0	0	0	0	0	0	0
PH02Gene00663		-	67.82	71.43	70.75	34.2	33.69	35.17	43.6	43.83	45.74	70	34.3533	44.39
PH02Gene00664		-	0	0	0	0	0	0	0	0	0	0	0	0
PH02Gene00665		-	0	0.28	0.13	0	0	0	0.06	0	0	0.136667	0	0.02
PH02Gene00666		-	20.59	16.44	17.16	8.06	8.2	9.13	1.9	3.56	2.53	18.0633	8.46333	2.66333
PH02Gene00667		-	107.16	102.13	107.39	42.09	42.69	40.11	5.95	7.15	7.11	105.56	41.63	6.73667
PH02Gene00668		-	17.85	19.66	19.49	11.36	11.93	11.79	5.78	3.7	4.39	19	11.6933	4.62333
PH02Gene00669		-	5.98	5.25	4.74	1.65	1.89	2.31	1.8	0.52	0.92	5.32333	1.95	1.08
PH02Gene00670		-	3.45	3.89	4.36	1.35	1.57	1.33	0.45	0.17	0.2	3.9	1.41667	0.273333
PH02Gene00671		-	4.01	2.54	2.8	0.57	0.61	0.52	0.29	0.59	0.8	3.11667	0.566667	0.56
PH02Gene00672		-	0.4	0.88	0.43	0	0	0	0.6	0.7	0.64	0.57	0	0.646667
PH02Gene00673		-	4.75	5.08	5.21	1.55	1.78	1.64	1.27	0.71	0.89	5.01333	1.65667	0.956667
PH02Gene00674		-	0.5	1.08	0.73	0.07	0.23	0	0.38	0.11	0.1	0.77	0.1	0.196667
PH02Gene00675		-	0	0	0	0	0	0	0	0	0	0	0	0
PH02Gene00676		-	18.19	17.92	19.3	1.49	2.09	1.41	4.17	8.69	6.24	18.47	1.66333	6.36667
PH02Gene00677		-	0.14	0.08	0.22	0	0	0	0	0.12	0.22	0.146667	0	0.113333
PH02Gene00678		-	0	0	0	0	0	0	0	0	0	0	0	0
PH02Gene00679		-	77.97	71.59	74.64	50.14	43.23	49.02	15.14	13.22	14.84	74.7333	47.4633	14.4
PH02Gene00680		-	29.88	29.47	28.3	10.23	10.03	11.25	3.93	3	4.5	29.2167	10.5033	3.81
PH02Gene00681		-	15.15	14.82	14.31	6.48	5.73	6.27	8.96	7.58	6.42	14.76	6.16	7.65333
PH02Gene00682		-	54.28	64.86	65.82	17.15	20.63	19.76	139.32	166.63	149.47	61.6533	19.18	151.807
PH02Gene00683		-	4.68	5.75	1.26	0.8	2.39	0	2.62	4.11	0	3.89667	1.06333	2.24333
PH02Gene00684		-	3.2	3.02	2.84	1.7	1.43	0.87	0.71	0.63	0.68	3.02	1.33333	0.673333
PH02Gene00685		-	14.17	12.55	15.99	4.61	5.44	4.1	7.61	7.09	7.58	14.2367	4.71667	7.42667
PH02Gene00686		-	0	0	0	0.13	0.14	0	0	0	0	0	0.09	0
PH02Gene00687		-	0	0.08	0	0	0	0	0.1	0.59	0.11	0.026667	0	0.266667
PH02Gene00688		-	15.82	13.81	12.49	5.24	3.63	5.51	49.23	29.69	42.41	14.04	4.79333	40.4433
PH02Gene00689		-	1.63	0.76	0.64	0.16	0	0.52	0.69	1.66	1.54	1.01	0.226667	1.29667
PH02Gene00690		-	3.81	3.82	3.52	0.76	0.82	0.87	0.93	1.07	2.02	3.71667	0.816667	1.34
PH02Gene00691		-	17.09	16.04	13.67	7.7	12.82	8.16	27.91	21.59	20.81	15.6	9.56	23.4367
PH02Gene00692		-	7.05	7.51	7.27	2.72	3.35	3.53	15.46	15.96	13.8	7.27667	3.2	15.0733
PH02Gene00693		-	9.59	9.87	10.4	3.94	4.03	3.98	6.6	5.17	5.3	9.95333	3.98333	5.69
PH02Gene00694		-	89.61	81.52	92.07	49.36	44.52	46.66	74.24	53.68	62.09	87.7333	46.8467	63.3367
PH02Gene00695		-	8.34	7.73	7.9	2.94	2.8	1.92	10.69	5.5	5.37	7.99	2.55333	7.18667
PH02Gene00696		-	4.21	3.73	3.94	6.37	6.66	5.3	50.47	35.73	39.7	3.96	6.11	41.9667
PH02Gene00697		-	8.98	8.94	7.16	4.64	3.85	5.3	24.71	27.58	23.05	8.36	4.59667	25.1133
PH02Gene00698		-	9.77	11.86	12.08	4.1	4.94	4.05	7	3.36	5.28	11.2367	4.36333	5.21333
PH02Gene00699		-	0.23	0.08	0.12	0.22	0.09	0.06	0.17	0	0	0.143333	0.123333	0.056667
PH02Gene00700		-	36.83	34.26	34.91	17.33	16.72	17.69	23.89	23.05	24.31	35.3333	17.2467	23.75
PH02Gene00701		-	21.38	20.27	19.03	7.51	7.11	8.13	34.93	36.42	34.93	20.2267	7.58333	35.4267
PH02Gene00702		-	9.03	8.35	9.13	2.65	2.9	2.89	7.22	8.04	7.83	8.83667	2.81333	7.69667
PH02Gene00703		-	16.12	15.52	15.24	9.12	6.96	8.78	9.28	9.28	9.8	15.6267	8.28667	9.45333
PH02Gene00704		-	410.11	413.69	393.85	230.78	220.62	236.14	64.96	55.09	55.27	405.883	229.18	58.44
PH02Gene00705		-	27.17	26.36	27.86	11.21	12.1	6.49	24.05	26.46	23.46	27.13	9.93333	24.6567
PH02Gene00706		-	0	0	0	0	0	0	0	0	0	0	0	0
PH02Gene00707		-	0.18	0.08	0.08	0.06	0	0.04	0	0	0	0.113333	0.033333	0
PH02Gene00708		-	14.8	17.38	16.66	4.65	5.45	5.08	0.84	0.97	1.3	16.28	5.06	1.03667
PH02Gene00709		-	0	0.19	0.19	0	0	0	0.96	1.66	0.28	0.126667	0	0.966667
PH02Gene00710		-	1.76	2.71	2.53	0.95	0.36	0.49	1.86	1.51	1.49	2.33333	0.6	1.62
PH02Gene00711		-	34.65	37.5	34.58	10.07	10.08	8.78	2.17	2.47	1.53	35.5767	9.64333	2.05667
PH02Gene00712		-	0	0	0	0	0	0	0	0	0	0	0	0
PH02Gene00713		-	15.93	14.8	14.9	7.79	8.19	7.8	10.74	8.57	9.46	15.21	7.92667	9.59
PH02Gene00714		-	7.11	7.11	6.43	1.59	2.17	1.49	0	0	0	6.88333	1.75	0
PH02Gene00715		-	0	0	0	0	0	0	0	0	0	0	0	0
PH02Gene00716		-	0	0	0	0	0	0	0	0	0	0	0	0
PH02Gene00717		-	1.54	1.84	1.64	0.14	0.23	0.28	1.11	0.74	0.9	1.67333	0.216667	0.916667
PH02Gene00718		-	0.22	0.24	0	0.13	0	0.17	0	0	0.36	0.153333	0.1	0.12
PH02Gene00719		-	3.99	4.48	4.77	2.39	1.99	1.87	2.47	2.98	2.68	4.41333	2.08333	2.71
PH02Gene00720		-	0	0	0	0	0	0	0	0	0	0	0	0
PH02Gene00721		-	35.85	37.83	37.08	16.88	15.57	17.6	20.21	17.81	19.21	36.92	16.6833	19.0767
PH02Gene00722		-	12.39	13.21	11.66	457.2	472.93	445.17	109.23	131.97	129.09	12.42	458.433	123.43
PH02Gene00723		-	0.25	0.35	0.2	0	0.08	0	0	0	0	0.266667	0.026667	0
PH02Gene00724		-	0	0	0	0	0	0	0	0	0	0	0	0
PH02Gene00725		-	203.27	189.77	186.26	32.31	33.31	34.99	29.88	32.83	37.41	193.1	33.5367	33.3733
PH02Gene00726		-	0	0	0	0	0	0	0	0	0	0	0	0
PH02Gene00727		-	0	0	0	0	0	0	0	0	0	0	0	0
PH02Gene00728		-	0	0	0	0	0	0	0	0	0	0	0	0
PH02Gene00729		-	14.65	13.98	14.44	6.35	5.41	6.14	21.6	20.42	21.22	14.3567	5.96667	21.08
PH02Gene00730		-	0	0	0	0	0	0	0	0	0	0	0	0
PH02Gene00731		-	0.04	0.09	0	0	0	0	0	0	0	0.043333	0	0
PH02Gene00732		-	0	0	0	0	0	0	0	0	0	0	0	0
PH02Gene00733		-	25.35	17.42	22.39	12.4	16.21	13.72	12.28	10.08	11.17	21.72	14.11	11.1767
PH02Gene00734		-	0	0	0	0	0	0	0	0	0	0	0	0
PH02Gene00735		-	0	0	0	0	0	0	0	0	0	0	0	0
PH02Gene00736		-	11.04	10.2	11.41	4.61	4.9	5.05	5.17	2.88	4.55	10.8833	4.85333	4.2
PH02Gene00737		-	37.83	36.59	36.74	18.11	19.92	20.01	73.94	57.38	61.36	37.0533	19.3467	64.2267
PH02Gene00738		-	3.79	4.38	4.26	1.79	1.63	1.5	13.21	19.09	16.14	4.14333	1.64	16.1467
PH02Gene00739		-	0.27	0.3	0.1	0.32	0.79	0.96	0.14	0	0	0.223333	0.69	0.046667
PH02Gene00740		-	20.35	21.82	21.19	7.75	7.1	5.64	16.55	14.29	12.27	21.12	6.83	14.37
PH02Gene00741		-	57.24	54.38	55.8	28.14	27.21	30.89	36.03	35.28	37.29	55.8067	28.7467	36.2
PH02Gene00742		-	8.06	9.35	8.42	2.52	2.27	2.7	3.31	3.57	2.99	8.61	2.49667	3.29
PH02Gene00743		-	3.94	3.29	3.33	0.58	0.78	0.78	0.55	0.18	0	3.52	0.713333	0.243333
PH02Gene00744		-	0.43	0.75	0.72	0.14	0.15	0.09	0.12	0	0.17	0.633333	0.126667	0.096667
PH02Gene00745		-	4.85	2.34	3.74	2.13	2.42	1.8	0.72	1.09	0.68	3.64333	2.11667	0.83
PH02Gene00746		-	0	0	0	0	0	0	0	0	0	0	0	0
PH02Gene00747		-	30.11	33.7	32.03	17.95	17.23	18.96	9.06	7.45	8.84	31.9467	18.0467	8.45
PH02Gene00748		-	0.29	0.63	0.46	0.17	0.45	0.11	0.11	0.12	0	0.46	0.243333	0.076667
PH02Gene00749		-	0.09	0.1	0.1	0.04	0	0	0	0.05	0.05	0.096667	0.013333	0.033333
PH02Gene00750		-	1.63	1.73	1.03	0.84	1.02	1.12	0	0	0	1.46333	0.993333	0
PH02Gene00751		-	0	0	0	0	0	0	0	0	0	0	0	0
PH02Gene00752		-	0.89	1.32	1.69	1.23	0.83	0.85	1.7	1.81	1.8	1.3	0.97	1.77
PH02Gene00753		-	76.04	81.48	77.26	36.17	31.83	30.86	55.58	42.72	46.65	78.26	32.9533	48.3167
PH02Gene00754		-	0	0	0	0	0	0	0	0	0	0	0	0
PH02Gene00755		-	2.34	1.94	1.72	0.36	0.5	0.56	0.56	0.32	0.31	2	0.473333	0.396667
PH02Gene00756		-	0	0	0	0	0	0	0	0	0	0	0	0
PH02Gene00757		-	2.64	3.65	2.8	1.11	1.09	1	1.32	1.13	0.71	3.03	1.06667	1.05333
PH02Gene00758		-	13.3	12.89	11.94	7.15	7.31	7.23	4.3	2.91	2.94	12.71	7.23	3.38333
PH02Gene00759		-	30.8	33.81	31.3	15.32	14.49	14.16	4.34	3.46	3.23	31.97	14.6567	3.67667
PH02Gene00760		-	40.02	38.71	41.71	18.82	18.79	20.2	14.16	15.35	12.52	40.1467	19.27	14.01
PH02Gene00761		-	0	0	0	0	0	0	0	0	0	0	0	0
PH02Gene00762		-	7.09	6.87	6.57	3.6	2.28	3.72	0.3	0.61	0.79	6.84333	3.2	0.566667
PH02Gene00763		-	967.49	1066.07	982.67	736.44	862.4	794.09	1857.58	1400.24	1549.25	1005.41	797.643	1602.36
PH02Gene00764		-	0	0	0	0	0	0	0.24	0	0	0	0	0.08
PH02Gene00765		-	0	0	0	0	0	0	0	0	0	0	0	0
PH02Gene00766		-	21.38	21.56	23.28	15.14	14.85	15.29	1.93	1.3	1.71	22.0733	15.0933	1.64667
PH02Gene00767		-	88.17	90.85	79.19	44.47	42.16	46.36	3.59	3.54	3.32	86.07	44.33	3.48333
PH02Gene00768		-	12.03	13.12	13.25	4.94	6.76	5.73	5.55	3.98	4.59	12.8	5.81	4.70667
PH02Gene00769		-	3.37	3.28	3.46	0.38	0.41	0.21	0.07	0.89	0.23	3.37	0.333333	0.396667
PH02Gene00770		-	28.12	29.84	30.95	5.44	6.12	5.72	5.18	4.75	3.86	29.6367	5.76	4.59667
PH02Gene00771		-	0	0	0	0	0	0	0	0	0	0	0	0
PH02Gene00772		-	0.49	0	0.53	0	0	0	0	0	0	0.34	0	0
PH02Gene00773		-	0.05	0	0.25	0.23	0.31	0	0.22	0.52	0.24	0.1	0.18	0.326667
PH02Gene00774		-	1.39	0.77	0.25	0	1.2	0.36	0.35	1.21	0	0.803333	0.52	0.52
PH02Gene00775		-	12.79	10.35	11.81	8.67	8.28	7.66	8.31	8.12	7.69	11.65	8.20333	8.04
PH02Gene00776		-	13.48	11.64	12.79	4.96	4.17	3.53	10.65	9.66	10.89	12.6367	4.22	10.4
PH02Gene00777		-	8.05	7.76	6.92	3.25	2.34	2.23	2.83	2.16	2.56	7.57667	2.60667	2.51667
PH02Gene00778		-	10.17	9.68	10.05	4.36	2.77	3.57	5.56	4.76	5.4	9.96667	3.56667	5.24
PH02Gene00779		-	0	0	0	0.04	0	0	0	0	0	0	0.013333	0
PH02Gene00780		-	0	0	0	0.05	0.16	0.13	0	0	0	0	0.113333	0
PH02Gene00781		-	36.31	34.57	34.83	19.54	18.69	18.21	22.36	19.52	21.14	35.2367	18.8133	21.0067
PH02Gene00782		-	0	0	0	0.44	0	0	0	0	0	0	0.146667	0
PH02Gene00783		-	8.09	5.83	7.22	3.84	3.15	4.66	16.29	20.16	17.12	7.04667	3.88333	17.8567
PH02Gene00784		-	24.5	23.98	22.61	12.93	12.81	12.05	3.34	2.88	2.83	23.6967	12.5967	3.01667
PH02Gene00785		-	0	0	0	0	0	0	0	0	0	0	0	0
PH02Gene00786		-	0	0	0	0	0	0	0	0	0	0	0	0
PH02Gene00787		-	180.65	174.81	186.94	87.68	88.77	84.67	298.69	271.58	264.84	180.8	87.04	278.37
PH02Gene00788		-	0.19	0.05	0	0	0	0	0.56	0.08	0.31	0.08	0	0.316667
PH02Gene00789		-	226.67	131.37	150.33	20.65	14.09	16.23	144.25	216.82	197.23	169.457	16.99	186.1
PH02Gene00790		-	2.28	2.06	1.59	0.15	0.16	0.15	0.64	0.22	0.48	1.97667	0.153333	0.446667
PH02Gene00791		-	0	0.08	0	0	0.05	0	0	0	0	0.026667	0.016667	0
PH02Gene00792		-	19.13	18.78	19.6	7.07	8.44	6.45	15.55	18.97	19.1	19.17	7.32	17.8733
PH02Gene00793		-	11.42	13.92	12.3	5.41	5.38	5.47	15.38	12.42	12.97	12.5467	5.42	13.59
PH02Gene00794		-	0	0	0	0	0	0	0	0	0	0	0	0
PH02Gene00795		-	0	0	0	0	0	0	0	0	0	0	0	0
PH02Gene00796		-	5.06	4.37	4.27	8.52	12.15	10.83	6.37	6.02	4.85	4.56667	10.5	5.74667
PH02Gene00797		-	36.07	34.98	35.08	116.76	110.83	110.01	118.57	88.63	97.29	35.3767	112.533	101.497
PH02Gene00798		-	1.27	1.41	1.24	1.02	1.05	0.94	1.6	2.38	2.53	1.30667	1.00333	2.17
PH02Gene00799		-	1.38	0.72	1.21	0.09	0	0	0.49	0	0.4	1.10333	0.03	0.296667
PH02Gene00800		-	31.39	31.09	32.05	9.8	10.44	10.66	20.43	11.67	13.1	31.51	10.3	15.0667
PH02Gene00801		-	1.62	1.86	2.06	0.53	0.74	0.58	1.39	0.63	0.74	1.84667	0.616667	0.92
PH02Gene00802		-	19.33	20.41	17.89	9.61	9.61	10	5.77	4.69	6.16	19.21	9.74	5.54
PH02Gene00803		-	33.71	36.24	33.38	16.35	17.99	16.82	36.22	32.92	33.2	34.4433	17.0533	34.1133
PH02Gene00804		-	0.06	0	0	0	0	0	0.17	0	0.09	0.02	0	0.086667
PH02Gene00805		-	0	0	0	0	0	0	0	0	0	0	0	0
PH02Gene00806		-	10.6	10.75	10.38	1.41	1.03	1.19	6.91	5.11	4.77	10.5767	1.21	5.59667
PH02Gene00807		-	1.51	0.4	0.77	0.06	0.13	0.08	0.08	0.27	0.08	0.893333	0.09	0.143333
PH02Gene00808		-	0	0	0	0	0	0	0	0	0	0	0	0
PH02Gene00809		-	0	0	0	0	0	0	0	0	0	0	0	0
PH02Gene00810		-	0	0.12	0	0.06	0	0	0	0	0	0.04	0.02	0
PH02Gene00811		-	8.33	8.45	9.03	3.94	4.49	3.93	2.22	2.84	4.02	8.60333	4.12	3.02667
PH02Gene00812		-	2.19	2.84	2.92	0.73	0.77	0.52	0.09	0.38	0.2	2.65	0.673333	0.223333
PH02Gene00813		-	0	0	0	0	0	0	0	0	0	0	0	0
PH02Gene00814		-	34.61	31.52	32.17	30.39	24.42	28.44	25.6	24.19	26.21	32.7667	27.75	25.3333
PH02Gene00815		-	61.58	56.31	60.9	34.69	31.07	32.52	141.16	120.33	120.12	59.5967	32.76	127.203
PH02Gene00816		-	0.34	0.74	0.23	0.36	0.23	0.32	0.27	0.21	0.35	0.436667	0.303333	0.276667
PH02Gene00817		-	37.77	30.51	31.65	7.14	6.57	6.9	9.61	9.72	9.98	33.31	6.87	9.77
PH02Gene00818		-	2.03	1.92	1.93	0.54	0.94	1.21	0.44	0.07	0.62	1.96	0.896667	0.376667
PH02Gene00819		-	0	0	0	0	0	0	0	0	0	0	0	0
PH02Gene00820		-	0	0	0	0	0	0	0	0	0	0	0	0
PH02Gene00821		-	1	1.18	0.86	0.29	0.7	0.38	2.44	4.31	2.65	1.01333	0.456667	3.13333
PH02Gene00822		-	25.73	22.37	25.47	9.22	6.81	7.94	48.75	45.03	45.14	24.5233	7.99	46.3067
PH02Gene00823		-	0	0	0	0	0	0	0	0	0	0	0	0
PH02Gene00824		-	22.02	24.57	24.72	5.32	4.11	4.36	19.1	12.91	15.43	23.77	4.59667	15.8133
PH02Gene00825		-	28.37	25.35	26.45	17.38	17.13	17.23	20.85	25.06	22.32	26.7233	17.2467	22.7433
PH02Gene00826		-	11.48	13.62	11.64	6.15	6.84	4.57	0	0	0	12.2467	5.85333	0
PH02Gene00827		-	1.59	1.51	1.42	4.14	4.02	3.82	24.31	26.23	28.06	1.50667	3.99333	26.2
PH02Gene00828		-	12.59	15.04	14.3	6.18	4.9	6.21	2.01	1.47	1.48	13.9767	5.76333	1.65333
PH02Gene00829		-	0	0	0	0	0	0	0	0	0	0	0	0
PH02Gene00830		-	17.96	16.17	16.58	8.16	8.4	8.66	2.37	2.17	2.78	16.9033	8.40667	2.44
PH02Gene00831		-	50.28	53.41	50.11	23.36	24.04	23.61	77.4	95.57	89.93	51.2667	23.67	87.6333
PH02Gene00832		-	0	0	0	0	0	0	0	0	0	0	0	0
PH02Gene00833		-	17.13	17.69	18.56	3.08	3.42	3.38	34.08	26.12	28.37	17.7933	3.29333	29.5233
PH02Gene00834		-	0.69	0.3	0.51	0.24	0.43	0.1	0.31	0.35	0.33	0.5	0.256667	0.33
PH02Gene00835		-	0.08	0.06	0.17	0	0	0.08	0	0	0	0.103333	0.026667	0
PH02Gene00836		-	11.97	9.91	10.3	6.47	7.16	6.59	38.39	39.74	38.83	10.7267	6.74	38.9867
PH02Gene00837		-	4.05	4.52	3.99	1.7	2.37	1.97	2.77	1.95	2.54	4.18667	2.01333	2.42
PH02Gene00838		-	0	0	0	0	0	0	0.03	0.03	0	0	0	0.02
PH02Gene00839		-	19	19.16	19.54	6.6	6.61	6.87	18.82	16.54	16.86	19.2333	6.69333	17.4067
PH02Gene00840		-	0	0	0.15	0	0	0	0	0	0	0.05	0	0
PH02Gene00841		-	1.36	2.05	1.45	0.19	0.28	0.15	0.19	0	0.21	1.62	0.206667	0.133333
PH02Gene00842		-	1.02	0.7	1.5	0.25	0.19	0.27	0	0	0	1.07333	0.236667	0
PH02Gene00843		-	0	0	0	0	0	0	0	0	0	0	0	0
PH02Gene00844		-	0	0	0	0	0	0	0	0	0	0	0	0
PH02Gene00845		-	40.68	43.52	41.72	21.12	20.09	18.12	6.88	5.51	9.29	41.9733	19.7767	7.22667
PH02Gene00846		-	0	0	0	0	0	0	0	0	0	0	0	0
PH02Gene00847		-	0.22	0.49	0.71	0	0	0	0.11	0	0.12	0.473333	0	0.076667
PH02Gene00848		-	50.4	46.23	47.02	1.55	1.85	1.87	3.6	3.62	5.52	47.8833	1.75667	4.24667
PH02Gene00849		-	0	0	0	0	0	0	0.21	0.25	0	0	0	0.153333
PH02Gene00850		-	146.46	156.82	141.4	52.87	52.61	52.15	23.08	15.94	21.1	148.227	52.5433	20.04
PH02Gene00851		-	39.85	38.1	40.39	17.67	18.22	17.71	34.75	39.27	41.26	39.4467	17.8667	38.4267
PH02Gene00852		-	16.43	12.91	17.86	11.21	13.34	11.47	23.05	15	15.49	15.7333	12.0067	17.8467
PH02Gene00853		-	1.27	1.4	1.26	3.31	2.93	3.18	21.32	13.54	16.77	1.31	3.14	17.21
PH02Gene00854		-	41.24	49.62	45.77	32.77	35.42	34.26	73.26	55.04	55.27	45.5433	34.15	61.19
PH02Gene00855		-	6.23	6.39	4.65	2.23	1.06	0.64	1.59	1.18	2.22	5.75667	1.31	1.66333
PH02Gene00856		-	28.13	30.12	30.13	8.63	10.31	9.1	1.2	0.94	0.95	29.46	9.34667	1.03
PH02Gene00857		-	0.58	0.93	0.48	0	0	0	0	0	0	0.663333	0	0
PH02Gene00858		-	1.51	1.43	1.15	0.63	0.27	0.82	0.65	0.56	1.4	1.36333	0.573333	0.87
PH02Gene00859		-	7.85	8.95	8.97	3.96	5.39	5.43	17.27	20.11	18.66	8.59	4.92667	18.68
PH02Gene00860		-	1.28	1.87	1.42	0.52	0.39	0.48	0.05	0.22	0.05	1.52333	0.463333	0.106667
PH02Gene00861		-	4.65	7.81	4.26	2.34	1.99	1.38	0	0	0	5.57333	1.90333	0
PH02Gene00862		-	0	0	0.09	0	0	0	0	0	0.14	0.03	0	0.046667
PH02Gene00863		-	35.17	30.71	34.05	16.11	17.42	20.11	44.72	36.88	41.01	33.31	17.88	40.87
PH02Gene00864		-	0	0	0	0	0	0	0	0	0	0	0	0
PH02Gene00865		-	0	0	0	0	0	0	0	0	0.05	0	0	0.016667
PH02Gene00866		-	14.55	16.64	15.36	4.95	5.26	5.86	2.24	1.69	1.47	15.5167	5.35667	1.8
PH02Gene00867		-	0.57	0.4	0.69	0.05	0.15	0	1.09	1.32	1.06	0.553333	0.066667	1.15667
PH02Gene00868		-	0	0	0	0	0	0	0	0	0	0	0	0
PH02Gene00869		-	14.14	10.3	13.95	5.25	4.25	6.23	1.46	2.56	1.88	12.7967	5.24333	1.96667
PH02Gene00870		-	7.49	5.87	6.2	1.6	1.32	1.13	0.5	0.59	0.47	6.52	1.35	0.52
PH02Gene00871		-	75.49	52.12	63.1	22.27	19.33	18.43	38.97	26.14	32.82	63.57	20.01	32.6433
PH02Gene00872		-	0	0	0	0	0	0	0	0	0	0	0	0
PH02Gene00873		-	0	0	0	0	0	0	0	0	0	0	0	0
PH02Gene00874		-	30.95	28.97	29.42	38.57	37.55	42.5	55.2	54.17	54.31	29.78	39.54	54.56
PH02Gene00875		-	19.77	20.31	21.32	7	5.71	6.05	5.78	6.44	6.96	20.4667	6.25333	6.39333
PH02Gene00876		-	0.56	0.36	0.35	0.17	0.22	0.62	0.67	0.51	0.29	0.423333	0.336667	0.49
PH02Gene00877		-	5.38	7.08	5.84	1.87	2.87	1.57	2.92	5.13	1.86	6.1	2.10333	3.30333
PH02Gene00878		-	4.74	5.18	5.4	1.65	1.86	2.01	1.29	0.87	0.91	5.10667	1.84	1.02333
PH02Gene00879		-	32.59	35.51	33.25	12.48	12.92	11.74	8.55	7.02	6.97	33.7833	12.38	7.51333
PH02Gene00880		-	0	0	0	0	0	0	0	0	0	0	0	0
PH02Gene00881		-	0.84	0.96	0.82	3.22	2.8	3.32	12.58	8.11	8.63	0.873333	3.11333	9.77333
PH02Gene00882		-	95.63	101.97	96.02	40.45	34.93	37.94	15.94	10.82	14.47	97.8733	37.7733	13.7433
PH02Gene00883		-	0.1	0.11	0	0	0	0	0	0	0	0.07	0	0
PH02Gene00884		-	0.43	0.2	0.45	0	0	0	0.09	0.1	0	0.36	0	0.063333
PH02Gene00885		-	32.33	33.81	33.13	26.14	25.95	26.37	27	26.23	26.5	33.09	26.1533	26.5767
PH02Gene00886		-	4.21	2.9	3.61	2.47	2.32	3.08	6.21	5.39	5.39	3.57333	2.62333	5.66333
PH02Gene00887		-	0	0	0	0	0	0	0	0	0	0	0	0
PH02Gene00888		-	16.18	17.37	17.34	3.35	3.31	3.95	3.47	2.05	2.3	16.9633	3.53667	2.60667
PH02Gene00889		-	5.67	7.45	8.25	26.8	27.54	28.03	6.7	10.66	9.07	7.12333	27.4567	8.81
PH02Gene00890		-	73.25	73.27	75.36	37.86	36.97	35.26	20.45	21.19	19.46	73.96	36.6967	20.3667
PH02Gene00891		-	3.26	3.52	2.57	1.01	0.84	1.85	3.18	2.55	2.6	3.11667	1.23333	2.77667
PH02Gene00892		-	9.54	9.01	8.76	5.86	7.02	5.79	22.93	31.01	28.63	9.10333	6.22333	27.5233
PH02Gene00893		-	19.19	22.69	22.6	10.07	6.92	8.73	2.39	2.02	1.79	21.4933	8.57333	2.06667
PH02Gene00894		-	120.63	116.26	126.87	46.7	44.89	43.99	121.21	131.65	136.8	121.253	45.1933	129.887
PH02Gene00895		-	1.58	1.6	1.76	2.56	2.46	1.78	2.89	3.04	2.79	1.64667	2.26667	2.90667
PH02Gene00896		-	0	0	0	0	0	0	0	0	0	0	0	0
PH02Gene00897		-	37.05	31.12	41.8	6.76	7.15	5.67	70.3	47.47	54.78	36.6567	6.52667	57.5167
PH02Gene00898		-	35.85	40.33	41.32	12.13	11.43	10.28	2.1	0.46	1.52	39.1667	11.28	1.36
PH02Gene00899		-	0	0	0	0	0	0	0	0	0	0	0	0
PH02Gene00900		-	0	0	0	0	0	0	0	0	0	0	0	0
PH02Gene00901		-	0	0	0	0	0	0	0	0	0	0	0	0
PH02Gene00902		-	0	0	0	0	0	0	0	0	0	0	0	0
PH02Gene00903		-	0	0	0	0	0	0	0	0	0	0	0	0
PH02Gene00904		-	23.3	22.19	22.13	9.69	9.27	12.81	21.28	21.01	19.56	22.54	10.59	20.6167
PH02Gene00905		-	0	0	0	0	0	0	0	0	0	0	0	0
PH02Gene00906		-	64.31	55.34	59.49	19.34	17.73	19.4	112.31	71.32	85.86	59.7133	18.8233	89.83
PH02Gene00907		-	82.17	100.9	85.87	34.31	34.93	34.51	13.06	9.08	9.92	89.6467	34.5833	10.6867
PH02Gene00908		-	0	0	0	0	0	0	0	0	0	0	0	0
PH02Gene00909		-	0.72	0.8	0.58	0.91	1.25	1.01	6.28	4.28	6.06	0.7	1.05667	5.54
PH02Gene00910		-	0	1.36	0	0	0	0	0	0	0	0.453333	0	0
PH02Gene00911		-	36.49	36.38	36.97	18.77	19.48	18.58	35.01	28.35	32.53	36.6133	18.9433	31.9633
PH02Gene00912		-	27.68	29.67	27.15	9.89	11.02	11.13	12.72	8.48	11.34	28.1667	10.68	10.8467
PH02Gene00913		-	0.06	0.37	0.41	0	0	0	0.08	0	0	0.28	0	0.026667
PH02Gene00914		-	11.42	8.53	9.09	3.81	2.98	2.99	12.08	11.91	14.58	9.68	3.26	12.8567
PH02Gene00915		-	0.18	0.2	0.24	0.1	0	0	0.13	0	0.22	0.206667	0.033333	0.116667
PH02Gene00916		-	0.12	0.13	0.06	0.07	0	0	0.26	0.05	0.14	0.103333	0.023333	0.15
PH02Gene00917		-	3.83	3.94	3.22	1.68	0.81	0.77	1.92	2.47	2.74	3.66333	1.08667	2.37667
PH02Gene00918		-	0	0	0	0	0	0	0	0	0	0	0	0
PH02Gene00919		-	23.59	24.41	25.28	15.66	14.94	16.09	87.06	73.46	77.05	24.4267	15.5633	79.19
PH02Gene00920		-	1.5	2.02	1.75	0.89	0.64	0.77	0.04	0.08	0.2	1.75667	0.766667	0.106667
PH02Gene00921		-	0.09	0	0	0	0	0	0	0	0	0.03	0	0
PH02Gene00922		-	15.46	15.11	14.99	4.88	4.3	4.59	3.14	2.94	3.33	15.1867	4.59	3.13667
PH02Gene00923		-	69.91	82.2	77.79	30.36	28.94	31.04	24.3	24.89	21.22	76.6333	30.1133	23.47
PH02Gene00924		-	0	0	0	0	0	0	0	0	0	0	0	0
PH02Gene00925		-	9.03	7.86	8.36	3.44	4.35	3.39	2.18	1.56	1.42	8.41667	3.72667	1.72
PH02Gene00926		-	1.69	2.19	2.52	0.79	0.21	0.6	0	0	0	2.13333	0.533333	0
PH02Gene00927		-	0.05	0.12	0	0	0	0.08	0	0	0	0.056667	0.026667	0
PH02Gene00928		-	0.12	0.28	0.13	0.19	0.26	0.12	0	0	0	0.176667	0.19	0
PH02Gene00929		-	0.07	0	0	0.17	0.28	0	0	0.26	0.24	0.023333	0.15	0.166667
PH02Gene00930		-	0.94	0.3	1.15	0.31	0.34	0	0	0	0	0.796667	0.216667	0
PH02Gene00931		-	0.54	0.75	0.48	0.68	0.78	1.56	0.14	0.23	0.59	0.59	1.00667	0.32
PH02Gene00932		-	264.11	274.31	247.5	139.57	135.02	127.32	28.49	20.62	23.91	261.973	133.97	24.34
PH02Gene00933		-	0.2	0.37	0.32	0	0	0	0	0	0	0.296667	0	0
PH02Gene00934		-	14.27	14.72	16.16	4.71	3.21	4.24	1.11	1.05	1.08	15.05	4.05333	1.08
PH02Gene00935		-	6.1	4.65	5.01	7.49	8.19	5.48	69.07	62.4	66.08	5.25333	7.05333	65.85
PH02Gene00936		-	12.87	11.99	13.18	5.55	4.95	5.22	15.92	14.83	16.45	12.68	5.24	15.7333
PH02Gene00937		-	0	0	0	0.22	0.16	0.19	0	0.44	0	0	0.19	0.146667
PH02Gene00938		-	3.79	3.42	3.44	1.42	1.49	1.31	3.12	2.46	3.3	3.55	1.40667	2.96
PH02Gene00939		-	3.33	2.05	2.6	1.2	0.8	1.32	11.72	5.1	5.49	2.66	1.10667	7.43667
PH02Gene00940		-	5.69	6.26	5.85	2.49	2.58	2.76	8.53	11.78	11.65	5.93333	2.61	10.6533
PH02Gene00941		-	0	0	0	0	0	0	0	0	0	0	0	0
PH02Gene00942		-	15.63	14.29	13.84	8.11	6.75	6.49	2.7	3.17	2.24	14.5867	7.11667	2.70333
PH02Gene00943		-	12.3	11.31	12.05	2.23	2.01	2.25	4.96	4.86	4.95	11.8867	2.16333	4.92333
PH02Gene00944		-	30.41	25.08	26.08	12.2	16.28	13.56	14.97	9.63	10.79	27.19	14.0133	11.7967
PH02Gene00945		-	2.09	2.7	3.83	0	0	0	0	0	0	2.87333	0	0
PH02Gene00946		-	0	0	0	0	0	0.2	0.1	0.11	0	0	0.066667	0.07
PH02Gene00947		-	1.33	0.73	2.3	0.39	0.42	0.51	4.98	2.58	4.31	1.45333	0.44	3.95667
PH02Gene00948		-	2.36	4.15	2.28	1.48	0.67	0.86	2.63	0.88	1.53	2.93	1.00333	1.68
PH02Gene00949		-	0.43	0.69	0.66	0	0.06	0	0	0	0	0.593333	0.02	0
PH02Gene00950		-	0.64	0.6	0.39	0.18	0.26	0.15	0.15	0	0.16	0.543333	0.196667	0.103333
PH02Gene00951		-	12.74	12.25	10.98	20.52	20.91	21.39	11.81	15.62	16.71	11.99	20.94	14.7133
PH02Gene00952		-	0.25	0.29	0.38	5.92	6.14	7.05	1.46	2.7	2.12	0.306667	6.37	2.09333
PH02Gene00953		-	0.42	0.33	0.57	0.92	0.81	0.63	3.74	4.9	5.8	0.44	0.786667	4.81333
PH02Gene00954		-	5.97	0.51	0.51	1.09	2.07	1.37	8.08	7.35	12.87	2.33	1.51	9.43333
PH02Gene00955		-	0	0	0	0	0	0	0	0	0	0	0	0
PH02Gene00956		-	0.96	0.82	0.41	0.63	0.79	0.57	4.71	3.88	4.54	0.73	0.663333	4.37667
PH02Gene00957		-	0.52	0.58	0.43	0.14	0.17	0.03	0.15	0.14	0.1	0.51	0.113333	0.13
PH02Gene00958		-	0.04	0.09	0.04	0	0	0	0.12	0.07	0.06	0.056667	0	0.083333
PH02Gene00959		-	27.06	24.69	27.19	20.81	20.1	20.83	43.2	43.8	42.34	26.3133	20.58	43.1133
PH02Gene00960		-	31.06	31.16	32.1	22.27	24.31	22	79.02	86.97	83.95	31.44	22.86	83.3133
PH02Gene00961		-	5.85	6.47	6.83	1.64	2.32	1.86	0.23	0.24	0.35	6.38333	1.94	0.273333
PH02Gene00962		-	101.81	59.17	88.48	18.46	12.48	19.53	22.21	10.78	8.46	83.1533	16.8233	13.8167
PH02Gene00963		-	0.13	0.14	0.07	0	0.24	0.2	0.1	0	0.21	0.113333	0.146667	0.103333
PH02Gene00964		-	15.02	15.5	16.51	5.89	8.06	7.38	8.54	7.1	7.32	15.6767	7.11	7.65333
PH02Gene00965		-	19.72	20.72	21.01	10.23	9.23	11.32	14.52	12.43	13.42	20.4833	10.26	13.4567
PH02Gene00966		-	0	0	0	0	0	0	0	0	0	0	0	0
PH02Gene00967		-	0.87	0.48	0.73	0.21	0.27	0.16	0.27	0.5	0.3	0.693333	0.213333	0.356667
PH02Gene00968		-	0.37	0.15	0.44	0.05	0.06	0.07	0	0	0	0.32	0.06	0
PH02Gene00969		-	0.17	0.09	0.09	0	0	0.13	0.13	0.14	0.14	0.116667	0.043333	0.136667
PH02Gene00970		-	1.2	1.42	1.36	0.16	0.24	0.12	0.2	0.37	0.36	1.32667	0.173333	0.31
PH02Gene00971		-	1.71	1.43	1.1	0.36	0.64	0.08	0	0	0.08	1.41333	0.36	0.026667
PH02Gene00972		-	0.48	1.34	0.56	0.34	0.36	0.22	0.65	0.75	0.63	0.793333	0.306667	0.676667
PH02Gene00973		-	90.74	101.27	93.85	41.36	40.72	45.29	30.69	29.19	28.5	95.2867	42.4567	29.46
PH02Gene00974		-	0	0	0	0	0	0	0	0	0	0	0	0
PH02Gene00975		-	7.22	6.62	5.92	1.7	1.47	1.67	4.79	3.29	4.33	6.58667	1.61333	4.13667
PH02Gene00976		-	0	0	0	0	0	0	0	0	0	0	0	0
PH02Gene00977		-	0.18	0.2	0	0	0	0	1.1	0	0.6	0.126667	0	0.566667
PH02Gene00978		-	0.18	0.26	0.12	0	0	0	0	0	0	0.186667	0	0
PH02Gene00979		-	7.97	8.18	9.63	4.96	4.44	4.4	16.47	18.65	18.58	8.59333	4.6	17.9
PH02Gene00980		-	0	0	0	0	0	0	1.37	0	0	0	0	0.456667
PH02Gene00981		-	9.27	9.5	9.53	11.59	9.21	10.58	65.35	58.61	55.62	9.43333	10.46	59.86
PH02Gene00982		-	1.36	0.84	1.17	7.13	8.66	7.89	4.57	5.73	5.53	1.12333	7.89333	5.27667
PH02Gene00983		-	0.21	0.11	0.13	0.57	0.78	0.74	0.22	0.28	0.03	0.15	0.696667	0.176667
PH02Gene00984		-	36.53	37.3	37.09	18.79	16.77	17.99	38.19	42.14	40.43	36.9733	17.85	40.2533
PH02Gene00985		-	3.04	3.92	3.95	1.67	1.38	0.91	0.11	0.05	0.04	3.63667	1.32	0.066667
PH02Gene00986		-	0	0	0	0	0	0	0	0	0	0	0	0
PH02Gene00987		-	0	0	0	0	0	0	0	0	0	0	0	0
PH02Gene00988		-	0	0	0	0	0	0	0	0	0	0	0	0
PH02Gene00989		-	1.01	1.81	1.18	0.55	0.84	0.39	0.07	0.24	0.32	1.33333	0.593333	0.21
PH02Gene00990		-	108.27	127.23	105.02	64.07	65.06	55.9	8.85	10.02	8.85	113.507	61.6767	9.24
PH02Gene00991		-	8.79	9.6	9.61	48.84	49.02	50.55	49.37	54.72	52.17	9.33333	49.47	52.0867
PH02Gene00992		-	38.18	35.2	36.11	13.28	13.28	13.14	24.19	24.37	24.29	36.4967	13.2333	24.2833
PH02Gene00993		-	0.6	0.85	0.86	0.65	0.95	1.03	2.56	2.05	2.42	0.77	0.876667	2.34333
PH02Gene00994		-	12.8	12.78	13.11	6.37	6.17	5.7	10.51	10.43	9.72	12.8967	6.08	10.22
PH02Gene00995		-	0	0	0	0	0	0	0	0	0	0	0	0
PH02Gene00996		-	0.05	0.06	0.11	0.06	0	0	0	0	0	0.073333	0.02	0
PH02Gene00997		-	0	0	0.03	0	0	0	0	0.1	0	0.01	0	0.033333
PH02Gene00998		-	19.18	13.95	15.22	3.56	3.96	3.41	2.69	3.2	2.27	16.1167	3.64333	2.72
PH02Gene00999		-	0	0.09	0	0.09	0	0.12	0	0	0	0.03	0.07	0
PH02Gene01000		-	2.17	2.23	2.54	1.21	0.83	0.68	0.1	0.06	0	2.31333	0.906667	0.053333
PH02Gene01001		-	127.6	136.41	133.79	45.41	49.14	47.33	197.2	184.8	181.99	132.6	47.2933	187.997
PH02Gene01002		-	0.04	0.12	0.04	0.29	0.04	0.11	0.98	0.19	0.24	0.066667	0.146667	0.47
PH02Gene01003		-	0	0	0	0	0	0	0	0	0	0	0	0
PH02Gene01004		-	5.95	7.15	5.99	3.44	3.46	2.45	3.28	5.42	3.48	6.36333	3.11667	4.06
PH02Gene01005		-	0.08	0.03	0	0	0.06	0	0	0.04	0	0.036667	0.02	0.013333
PH02Gene01006		-	37.64	34.2	37.73	15.05	12.77	13.95	11.24	10.4	10.82	36.5233	13.9233	10.82
PH02Gene01007		-	3.8	3.15	3.29	1.85	2.71	2.02	8.31	11.19	12.02	3.41333	2.19333	10.5067
PH02Gene01008		-	32.75	32.16	30.2	12.6	11.15	9.91	1.06	0.85	1.27	31.7033	11.22	1.06
PH02Gene01009		-	0.21	0.78	0.22	0.66	0.35	0.64	0	0	0	0.403333	0.55	0
PH02Gene01010		-	0	0	0	0	0	0	0	0	0	0	0	0
PH02Gene01011		-	0	0	0	0	0	0	0	0	0	0	0	0
PH02Gene01012		-	40.08	36.88	37.77	15.75	14.89	15.66	32.24	26.98	28.1	38.2433	15.4333	29.1067
PH02Gene01013		-	14.77	15.63	16.16	3.93	2.82	2.97	2.12	1.88	2.86	15.52	3.24	2.28667
PH02Gene01014		-	5.07	5.92	5.55	1.63	1.32	1.56	1.11	0.46	0.92	5.51333	1.50333	0.83
PH02Gene01015		-	45.11	44.43	45.88	18.57	16.15	14.68	11.69	9.78	9.44	45.14	16.4667	10.3033
PH02Gene01016		-	1.94	1.97	1.68	1.24	1.56	0.89	0.71	1.36	1.22	1.86333	1.23	1.09667
PH02Gene01017		-	2.31	2.01	2.77	1.32	1.7	1.56	2.29	1.27	0.64	2.36333	1.52667	1.4
PH02Gene01018		-	4.8	4.8	4.36	2.44	1.87	2.44	0.34	0.37	0.64	4.65333	2.25	0.45
PH02Gene01019		-	0.85	1.88	1.18	0.23	0.33	0.49	0.1	0	0	1.30333	0.35	0.033333
PH02Gene01020		-	1.19	1.01	1.19	0.65	0.65	0.58	0.21	0.06	0.11	1.13	0.626667	0.126667
PH02Gene01021		-	4.11	5.17	5.62	0.85	1.27	0.76	0.25	0.14	0.27	4.96667	0.96	0.22
PH02Gene01022		-	0	0	0	0	0	0	0	0	0	0	0	0
PH02Gene01023		-	0	0	0	0	0	0	0	0	0	0	0	0
PH02Gene01024		-	6.06	2.86	3.59	5.67	6.1	6.71	0.24	0.07	0.12	4.17	6.16	0.143333
PH02Gene01025		-	1.49	0.84	1.12	2.78	2.65	1.2	0	0	0	1.15	2.21	0
PH02Gene01026		-	34.17	33.61	35.4	23.19	23.1	23.03	54.05	62.3	65.79	34.3933	23.1067	60.7133
PH02Gene01027		-	13.45	11.23	12.47	5.55	6.16	7.2	22.21	18.29	18.32	12.3833	6.30333	19.6067
PH02Gene01028		-	23.64	24.11	22.6	7.2	6.89	6.57	45.76	44.28	40.5	23.45	6.88667	43.5133
PH02Gene01029		-	0	0	0	0	0.24	0	0	0.33	0.93	0	0.08	0.42
PH02Gene01030		-	0	0	0	0	0	0	0	0	0	0	0	0
PH02Gene01031		-	75.22	64.65	74.04	50.44	43.74	41.81	449.91	268.68	324.85	71.3033	45.33	347.813
PH02Gene01032		-	3.58	3.46	3.94	0.93	0.78	1.2	3.39	2.13	2.65	3.66	0.97	2.72333
PH02Gene01033		-	0.92	1.44	0.31	0	0	0	2.64	0.3	0.97	0.89	0	1.30333
PH02Gene01034		-	0	0	0	0	0	0	0	0	0	0	0	0
PH02Gene01035		-	0	0	0	0	0	0	0	0	0	0	0	0
PH02Gene01036		-	0	0	0	0	0	0	0	0	0	0	0	0
PH02Gene01037		-	19.46	23.15	21.5	10.82	13.06	13.22	43.41	50.52	56.66	21.37	12.3667	50.1967
PH02Gene01038		-	10.23	12.06	10.25	7.84	5.86	8.14	6.67	3.76	2.32	10.8467	7.28	4.25
PH02Gene01039		-	0.31	0.68	0.36	0.04	0.25	0.1	0.31	0.12	0.22	0.45	0.13	0.216667
PH02Gene01040		-	20.96	20.56	21.56	5.47	5.53	4.96	10.19	7.65	7.88	21.0267	5.32	8.57333
PH02Gene01041		-	0	0.04	0.04	0	0	0	0.31	0.18	0.11	0.026667	0	0.2
PH02Gene01042		-	0	0	0	0	0	0	0	0	3.75	0	0	1.25
PH02Gene01043		-	41.32	41.9	46.52	26.95	29.34	30.54	229.56	286.5	253.61	43.2467	28.9433	256.557
PH02Gene01044		-	28.36	29.52	31.78	14.75	16.62	15.64	98.98	119.2	111.74	29.8867	15.67	109.973
PH02Gene01045		-	0.35	0.31	0.5	0.87	0.39	0.36	0.95	0.95	0.83	0.386667	0.54	0.91
PH02Gene01046		-	12.22	13.16	12.69	4.35	4.17	4.46	11.79	11.12	12.71	12.69	4.32667	11.8733
PH02Gene01047		-	0.58	1.54	0.62	0.47	0.07	0.18	0.26	0.1	0.19	0.913333	0.24	0.183333
PH02Gene01048		-	0	0	0	0	0	0	0	0	0	0	0	0
PH02Gene01049		-	72.21	80.39	70.18	29.71	29.4	29.74	4.17	4.48	4.83	74.26	29.6167	4.49333
PH02Gene01050		-	12.03	9.48	11.64	1.71	2.01	1.78	2.37	2.81	2.2	11.05	1.83333	2.46
PH02Gene01051		-	0	0	0	0	0	0	0	0	0	0	0	0
PH02Gene01052		-	25.45	28.52	28.5	48.57	53.33	55.21	137.85	183.1	171.11	27.49	52.37	164.02
PH02Gene01053		-	0	0	0	0.04	0	0	0.2	0.35	0.11	0	0.013333	0.22
PH02Gene01054		-	0	0	0	0	0	0	0	0	0	0	0	0
PH02Gene01055		-	32.65	37.4	34.71	19.59	23.1	18.19	29.35	22.77	22.38	34.92	20.2933	24.8333
PH02Gene01056		-	0	0	0	0	0	0	0	0	0	0	0	0
PH02Gene01057		-	68.41	74.55	71.76	33.9	34.03	29.82	0.93	1.37	0.58	71.5733	32.5833	0.96
PH02Gene01058		-	2.75	4.51	3.73	1.78	1.26	2.07	0.69	0.61	0.5	3.66333	1.70333	0.6
PH02Gene01059		-	0	0	0	0	0	0	0	0	0	0	0	0
PH02Gene01060		-	29.64	28.42	27.97	16.85	16.4	15.84	8.34	6.34	6.91	28.6767	16.3633	7.19667
PH02Gene01061		-	4.73	5.43	5.66	1.47	0.88	0.86	0.04	0.15	0.14	5.27333	1.07	0.11
PH02Gene01062		-	0.99	1.29	1.49	0.57	0.37	5.03	8.12	4.84	8.25	1.25667	1.99	7.07
PH02Gene01063		-	5.14	4.43	3.76	1.61	2.37	2.12	17.41	17.09	17.43	4.44333	2.03333	17.31
PH02Gene01064		-	0.14	0.03	0.13	0.05	0.09	0.09	1.91	1.34	1.37	0.1	0.076667	1.54
PH02Gene01065		-	44.06	45.25	44.1	23.1	21.08	22.01	11.75	9.69	9.08	44.47	22.0633	10.1733
PH02Gene01066		-	0.94	0.91	0.78	0.43	0.66	0.43	0.06	0.14	0.07	0.876667	0.506667	0.09
PH02Gene01067		-	24.53	24.92	25.83	13.33	11.05	13.45	35.42	32.91	33.65	25.0933	12.61	33.9933
PH02Gene01068		-	13.34	14.49	15.53	5.28	4.71	4.81	1.93	1.05	1.89	14.4533	4.93333	1.62333
PH02Gene01069		-	26.79	27.91	27.18	13.12	13.03	13.36	18.78	15.77	17.31	27.2933	13.17	17.2867
PH02Gene01070		-	33.1	34.61	36.8	22.13	21.6	21	60.37	50.14	51.24	34.8367	21.5767	53.9167
PH02Gene01071		-	0.08	0.03	0.06	0.1	0.07	0.08	1.24	0.14	0.49	0.056667	0.083333	0.623333
PH02Gene01072		-	0	0	0	0	0	0	0	0	0	0	0	0
PH02Gene01073		-	0	0	0	0	0	0	0	0	0	0	0	0
PH02Gene01074		-	31.38	31.92	31.6	22.26	20.75	21.09	71.64	66.42	68.2	31.6333	21.3667	68.7533
PH02Gene01075		-	23.05	19.73	19.22	5.76	5.23	5.7	4.1	2.98	3.2	20.6667	5.56333	3.42667
PH02Gene01076		-	0.08	0	0	0	0	0	0.06	0	0	0.026667	0	0.02
PH02Gene01077		-	13.74	15.48	13.26	6.29	6.8	5.39	5.98	9.17	8.95	14.16	6.16	8.03333
PH02Gene01078		-	0.66	0.73	0.35	0	0	0	1.69	0	1.06	0.58	0	0.916667
PH02Gene01079		-	0.25	0.37	0.09	0.1	0.05	0	0.06	0.22	0.07	0.236667	0.05	0.116667
PH02Gene01080		-	5.24	3.37	3.77	1.31	1.68	1.13	6.11	5.23	6.1	4.12667	1.37333	5.81333
PH02Gene01081		-	0	0	0	1.84	0	0	2.36	2.8	2.47	0	0.613333	2.54333
PH02Gene01082		-	0	0	0	0	0	0	0	0	0	0	0	0
PH02Gene01083		-	0.15	0.05	0	0.06	0	0	0.51	0.42	0.16	0.066667	0.02	0.363333
PH02Gene01084		-	12.91	14.61	14.11	20.25	22.84	21.36	140.61	166.63	150.53	13.8767	21.4833	152.59
PH02Gene01085		-	0.51	1.18	0.79	0.22	0.16	0.2	0.2	0.09	0.04	0.826667	0.193333	0.11
PH02Gene01086		-	0.04	0	0	0	0	0	0	0	0	0.013333	0	0
PH02Gene01088		-	0	0	0	0	0	0	0	0	0.07	0	0	0.023333
PH02Gene01089		-	3.34	2.58	3.84	8.15	9.04	7.74	42.46	25.34	29.38	3.25333	8.31	32.3933
PH02Gene01090		-	2.5	2.73	3.75	5.77	8.1	7.41	16.73	10.17	13.71	2.99333	7.09333	13.5367
PH02Gene01091		-	44.79	49.61	45.27	33.23	34.45	33.07	15.07	9.9	12.13	46.5567	33.5833	12.3667
PH02Gene01092		-	0	0.04	0	0	0	0.11	0	0	0.06	0.013333	0.036667	0.02
PH02Gene01093		-	29.82	30.66	30.96	12.98	12.64	13.35	7.22	6.72	7.25	30.48	12.99	7.06333
PH02Gene01094		-	1.51	1.98	1.51	0.6	1.12	1	4.31	4.62	4.25	1.66667	0.906667	4.39333
PH02Gene01095		-	0.11	0.38	0.55	0.47	0.28	0.17	0.17	0	0	0.346667	0.306667	0.056667
PH02Gene01096		-	1.22	1.32	1.58	0.75	0.89	1.23	1.04	0.51	0.53	1.37333	0.956667	0.693333
PH02Gene01097		-	5.16	5.36	5.71	1.97	2.53	1.81	0.53	0.61	0.8	5.41	2.10333	0.646667
PH02Gene01098		-	0	0	0	0	0	0	0	0	0	0	0	0
PH02Gene01099		-	8.64	10.36	9.09	3.2	3.15	3.15	6.16	6.15	6.71	9.36333	3.16667	6.34
PH02Gene01100		-	18.76	18.05	18.75	6.96	6.23	5.53	5.31	4.46	4.14	18.52	6.24	4.63667
PH02Gene01101		-	0	0	0	0	0	0	0	0	0	0	0	0
PH02Gene01102		-	1.75	1.5	2.24	0.16	0.33	0.44	0.07	0.04	0.28	1.83	0.31	0.13
PH02Gene01103		-	0.36	0.58	0.56	0.42	0.35	0.18	0.3	0.07	0.13	0.5	0.316667	0.166667
PH02Gene01104		-	0	0	0	0	0	0	0	0	0	0	0	0
PH02Gene01105		-	4.67	5.71	5.44	0.73	0.53	1.22	1.49	0.77	0.86	5.27333	0.826667	1.04
PH02Gene01106		-	0	0	0	0	0	0	0	0	0	0	0	0
PH02Gene01107		-	7.26	6.11	9.18	2.84	3.95	2.13	5.19	3.91	3.25	7.51667	2.97333	4.11667
PH02Gene01108		-	2.2	2.53	1.97	1.28	0.84	0.7	1.01	0.51	0.83	2.23333	0.94	0.783333
PH02Gene01109		-	23.88	21.34	22.28	8.84	7.57	9.61	24.25	22.15	19.18	22.5	8.67333	21.86
PH02Gene01110		-	0	0	0	0	0	0	0	0	0	0	0	0
PH02Gene01111		-	165.31	180.35	185.4	81.08	94.61	89.1	93.64	98.46	84.82	177.02	88.2633	92.3067
PH02Gene01112		-	44.72	47	48.27	19.94	19.4	18.42	6.43	3.56	6.33	46.6633	19.2533	5.44
PH02Gene01113		-	0	0	0	0	0	0	0	0	0	0	0	0
PH02Gene01114		-	0	0.29	0.57	0.63	0	0	0.4	0.47	0	0.286667	0.21	0.29
PH02Gene01115		-	0	0	0	0	0	0	0	0	0	0	0	0
PH02Gene01116		-	0	0	0	0	0	0	0	0	0	0	0	0
PH02Gene01117		-	0	0	0	0	0	0.06	0	0	0	0	0.02	0
PH02Gene01118		-	0	0	0	0	0	0	0	0	0	0	0	0
PH02Gene01119		-	0.14	0	0.11	0	0.04	0	0.11	0.12	0.17	0.083333	0.013333	0.133333
PH02Gene01120		-	81.13	77.06	80.43	30.74	33.15	30.06	109.72	113.05	118.08	79.54	31.3167	113.617
PH02Gene01121		-	10.51	7.83	10.32	3.84	3.68	3.6	3.65	4.57	3.69	9.55333	3.70667	3.97
PH02Gene01122		-	0	0	0	0	0	0	0	0	0	0	0	0
PH02Gene01123		-	5.47	3.91	5.24	3.39	2.91	2.37	56.33	64.41	54.29	4.87333	2.89	58.3433
PH02Gene01124		-	22.49	29.09	26.04	9.73	7.65	10.17	26.83	19.9	19.86	25.8733	9.18333	22.1967
PH02Gene01125		-	16.32	15.56	15.8	5.25	6.38	6.62	52.64	35.18	47.51	15.8933	6.08333	45.11
PH02Gene01126		-	27.56	23.96	25.53	5.72	5.67	6.19	12.52	11.78	11.34	25.6833	5.86	11.88
PH02Gene01127		-	2.22	2	2.09	1.74	1.36	1.55	1.01	0.54	0.9	2.10333	1.55	0.816667
PH02Gene01128		-	39.27	46.65	42.07	22.88	20.69	23.32	19.07	18.12	17.78	42.6633	22.2967	18.3233
PH02Gene01129		-	23.72	21.33	21.41	8.47	7.6	9.63	11.97	12.84	9.42	22.1533	8.56667	11.41
PH02Gene01130		-	0	0	0	0	0	0	0	0	0	0	0	0
PH02Gene01131		-	0.26	0.31	0.25	0	0.07	0.04	0.02	0.02	0	0.273333	0.036667	0.013333
PH02Gene01132		-	24.68	28.03	27.09	10.82	11.47	9.08	5.6	4.95	5.43	26.6	10.4567	5.32667
PH02Gene01133		-	5.38	4.6	3.94	3.21	2.9	2.96	0.64	0.16	0.35	4.64	3.02333	0.383333
PH02Gene01134		-	1.06	1.15	0.32	2.35	0.07	1.74	8.37	3.24	5.95	0.843333	1.38667	5.85333
PH02Gene01135		-	1.66	1.07	1.15	0.34	0.15	0.36	2.57	1.95	1.69	1.29333	0.283333	2.07
PH02Gene01136		-	1.99	1.74	1.79	0.87	0.94	1.17	11.69	11.64	12.85	1.84	0.993333	12.06
PH02Gene01137		-	0.3	0.67	0.32	0	0	0	0.08	0	0.08	0.43	0	0.053333
PH02Gene01138		-	11.46	8.34	11.87	16.44	19.83	17.23	5.87	8.33	6.14	10.5567	17.8333	6.78
PH02Gene01139		-	0.32	0.26	0.21	0.14	0.1	0.3	0.48	0.27	0.45	0.263333	0.18	0.4
PH02Gene01140		-	0	0	0	0	0	0	0	0	0	0	0	0
PH02Gene01141		-	0.21	0.15	0	0	0	0	0	0	0	0.12	0	0
PH02Gene01142		-	0	0	0	0	0	0	0	0	0	0	0	0
PH02Gene01143		-	5.75	7.99	8.17	3.5	2.68	3.58	4.11	2.45	3.09	7.30333	3.25333	3.21667
PH02Gene01144		-	0	0	0	0	0	0	0.19	0	0	0	0	0.063333
PH02Gene01145		-	77.96	70.67	75.35	21.54	17.68	19.75	21.31	18.71	21.78	74.66	19.6567	20.6
PH02Gene01146		-	28.32	27.04	29.31	14.48	13.5	12.66	12.31	9.6	10.13	28.2233	13.5467	10.68
PH02Gene01147		-	3.91	3.2	4.97	1.53	1.11	0.81	0.4	0.32	0.33	4.02667	1.15	0.35
PH02Gene01148		-	0	0	0	0	0	0	0	0	0	0	0	0
PH02Gene01149		-	0	0	0	0	0	0	0	0	0	0	0	0
PH02Gene01150		-	0	0	0	0	0	0	0	0	0	0	0	0
PH02Gene01151		-	0	0	0	0	0	0	0	0	0	0	0	0
PH02Gene01152		-	21.37	16.1	18.55	2.37	1.61	2.18	3.58	1.73	2.52	18.6733	2.05333	2.61
PH02Gene01153		-	52.44	55.48	52.49	32.5	32.62	29.16	88.43	108.79	96.8	53.47	31.4267	98.0067
PH02Gene01154		-	91.65	88.14	87.5	17.81	17.73	16.03	35.06	26.56	26.82	89.0967	17.19	29.48
PH02Gene01155		-	1.98	1.77	1.27	0.58	0.34	1.15	1.77	0.32	1.37	1.67333	0.69	1.15333
PH02Gene01156		-	14.39	14.24	13.87	9.86	10.76	10.91	22.9	22.9	21.73	14.1667	10.51	22.51
PH02Gene01157		-	29.47	29.75	29.56	14.45	14.86	12.97	9.73	7.54	8.6	29.5933	14.0933	8.62333
PH02Gene01158		-	48.64	46.81	46.19	17.55	18.69	19.15	59.94	68.9	64.98	47.2133	18.4633	64.6067
PH02Gene01159		-	8.85	10.62	9.52	2.75	2.91	3.55	2.17	0.92	1.08	9.66333	3.07	1.39
PH02Gene01160		-	44.22	46.44	48.87	24.16	24.8	25.57	121	85.36	92.89	46.51	24.8433	99.75
PH02Gene01161		-	0	0	0	0	0	0	0	0	0	0	0	0
PH02Gene01162		-	0.25	0.31	0.1	0.07	0.08	0.05	0.09	0	0.05	0.22	0.066667	0.046667
PH02Gene01163		-	8.38	9	8.22	2.62	3.08	3.37	0.52	0.34	0	8.53333	3.02333	0.286667
PH02Gene01164		-	1.05	0.66	0.8	0.35	0.19	0	0	0	0	0.836667	0.18	0
PH02Gene01165		-	0	0.08	0.07	0	0	0	0	0	0	0.05	0	0
PH02Gene01166		-	0	0	0	0.14	0	0	0	0	0	0	0.046667	0
PH02Gene01167		-	5.53	4.57	4.47	3.61	2.92	3.2	1.68	1.3	1.63	4.85667	3.24333	1.53667
PH02Gene01168		-	0	0	0	0	0	0	0	0	0	0	0	0
PH02Gene01169		-	0	0	0	0	0	0	0	0	0	0	0	0
PH02Gene01170		-	58.25	52.87	53.97	23.94	21.1	24.47	27.54	25.09	27.53	55.03	23.17	26.72
PH02Gene01171		-	0	0	0	0	0	0	0	0	0	0	0	0
PH02Gene01172		-	2.84	2.97	2.97	4.15	4.3	4.23	31.58	43.2	43.06	2.92667	4.22667	39.28
PH02Gene01173		-	16.56	17.36	16.92	10.45	10.08	8.63	13.32	10.75	11.96	16.9467	9.72	12.01
PH02Gene01174		-	1.53	1.34	1.11	1.4	0.72	0.46	4.52	5.78	5.1	1.32667	0.86	5.13333
PH02Gene01175		-	0.18	0.82	0.22	0.22	0.78	0.57	3.62	1.27	2.68	0.406667	0.523333	2.52333
PH02Gene01176		-	0	0	0	0	0	0	0	0	0	0	0	0
PH02Gene01177		-	0.19	0.08	0.2	1.42	1.13	0.92	3.72	3.47	3.97	0.156667	1.15667	3.72
PH02Gene01178		-	17.9	18.67	19.08	12.21	11.43	11.38	71.3	65.77	67.29	18.55	11.6733	68.12
PH02Gene01179		-	1.43	2.06	1.52	0.74	0.53	0.8	0	0.18	0.09	1.67	0.69	0.09
PH02Gene01180		-	9.79	10.43	9.99	5.71	6.03	4.53	10.52	10.91	10.83	10.07	5.42333	10.7533
PH02Gene01181		-	0	0	0	0.39	0.26	0.19	0.52	1.18	0.72	0	0.28	0.806667
PH02Gene01182		-	0	0	0	0	0	0	0	0	0	0	0	0
PH02Gene01183		-	0	0	0	0	0	0	0	0	0	0	0	0
PH02Gene01184		-	0.39	0.33	0.3	0.04	0.04	0.13	0.03	0.03	0	0.34	0.07	0.02
PH02Gene01185		-	0	0	0	0	0	0	0	0	0	0	0	0
PH02Gene01186		-	0.14	0.13	0.12	0.83	0.79	0.77	1.6	2.36	2.31	0.13	0.796667	2.09
PH02Gene01187		-	71.48	78.24	71.94	34.43	31.32	32.64	47.05	48.95	53.65	73.8867	32.7967	49.8833
PH02Gene01188		-	0	0	0	0	0	0	0	0	0	0	0	0
PH02Gene01189		-	42.37	36.13	38.23	71.06	69.09	68.55	345.47	270.84	290.98	38.91	69.5667	302.43
PH02Gene01190		-	0	0	0.04	0	0.05	0	1.09	0.52	0.62	0.013333	0.016667	0.743333
PH02Gene01191		-	18	20.72	19.7	24.4	25.28	23.2	26.38	24.97	23.76	19.4733	24.2933	25.0367
PH02Gene01192		-	4.85	6.29	4.96	2.99	2.03	1.85	1.14	0.51	0.5	5.36667	2.29	0.716667
PH02Gene01193		-	25.64	20.53	24.14	10.17	10.59	12.75	55.74	82.84	70.21	23.4367	11.17	69.5967
PH02Gene01194		-	0	0	0	0	0	0	0	0	0	0	0	0
PH02Gene01195		-	43.39	39.38	41.04	14.49	11.45	12.6	59.5	58.28	56.01	41.27	12.8467	57.93
PH02Gene01196		-	0	0	0	0	0	0	0	0	0	0	0	0
PH02Gene01197		-	30.58	29.95	30.58	10.43	9.5	9.59	13.65	14.25	11.62	30.37	9.84	13.1733
PH02Gene01198		-	1.9	0.56	1.08	2.08	3.03	2.33	5.9	6.79	7.21	1.18	2.48	6.63333
PH02Gene01199		-	1.9	2.47	2.21	0.3	0.58	0.67	0.46	0.36	0.27	2.19333	0.516667	0.363333
PH02Gene01200		-	15.17	15.19	16.2	4.91	4.6	5.86	13.5	12.69	12.74	15.52	5.12333	12.9767
PH02Gene01201		-	0	0	0	0	0	0	0	0	0	0	0	0
PH02Gene01202		-	0.07	0	0.04	0	0	0	0.21	0.12	0.17	0.036667	0	0.166667
PH02Gene01203		-	0.61	0.46	0.82	0.04	0.08	0.14	1.06	1.27	1.15	0.63	0.086667	1.16
PH02Gene01204		-	10.99	11.98	11.4	2.34	3.02	1.47	3.65	4	3.26	11.4567	2.27667	3.63667
PH02Gene01205		-	0.66	0.41	0.86	0.42	0.91	0.22	1.43	1.14	1.67	0.643333	0.516667	1.41333
PH02Gene01206		-	30.65	29.9	30.77	13.73	12.42	13.19	86.88	92.67	84.64	30.44	13.1133	88.0633
PH02Gene01207		-	0.16	0.51	0.17	0	0	0.48	0.23	0	0.25	0.28	0.16	0.16
PH02Gene01208		-	9.66	9.06	9.36	5.52	4.33	3.49	8.15	5.35	6.32	9.36	4.44667	6.60667
PH02Gene01209		-	3.36	3.32	1.19	1.62	3.54	4.28	2.15	2.33	3.8	2.62333	3.14667	2.76
PH02Gene01210		-	0.09	0	0.1	0	0	0	0	0	0	0.063333	0	0
PH02Gene01211		-	0	0	0	0	0	0	0	0	0	0	0	0
PH02Gene01212		-	0	0.14	0	0	0	0	0.1	0	0	0.046667	0	0.033333
PH02Gene01213		-	0	0	0	0	0	0	0	0	0	0	0	0
PH02Gene01214		-	3.66	2.53	3.13	1.33	1.51	1.07	0.24	0.14	0.32	3.10667	1.30333	0.233333
PH02Gene01215		-	10.18	8.95	9.79	4.28	6.07	5.52	7.01	5.35	7.28	9.64	5.29	6.54667
PH02Gene01216		-	2.14	2.01	2.77	0.65	0.99	0.48	0.47	0.14	0.39	2.30667	0.706667	0.333333
PH02Gene01217		-	0	0	0	0.08	0.18	0	0.21	0	0	0	0.086667	0.07
PH02Gene01218		-	0.24	0.4	0.26	0.14	0.15	0	0.18	0	0.39	0.3	0.096667	0.19
PH02Gene01219		-	0.04	0.16	0.04	0	0	0.03	0.16	0.16	0.18	0.08	0.01	0.166667
PH02Gene01220		-	0.23	0.08	0.2	0.04	0	0	0	0	0	0.17	0.013333	0
PH02Gene01221		-	0.03	0.03	0.14	0.14	0.27	0.19	0	0	0	0.066667	0.2	0
PH02Gene01222		-	0.11	0	0	0.99	0.95	0.8	0	0.09	0	0.036667	0.913333	0.03
PH02Gene01223		-	0.11	0	0	0.99	1.9	1.6	0	0.09	0	0.036667	1.49667	0.03
PH02Gene01224		-	0	0.03	0	0	0	0	0.07	0	0	0.01	0	0.023333
PH02Gene01225		-	0	0	0	0	0	0	0	0	0	0	0	0
PH02Gene01226		-	0.18	0	0.38	0	0	0	0.73	0	0	0.186667	0	0.243333
PH02Gene01227		-	0.37	0	0	0	0	0	1.09	0.64	0.59	0.123333	0	0.773333
PH02Gene01228		-	0	0.03	0	0	0.12	0	0.07	0	0	0.01	0.04	0.023333
PH02Gene01229		-	7.68	3.6	4.87	30.37	31.62	29.75	63.74	75.07	63.88	5.38333	30.58	67.5633
PH02Gene01230		-	0.26	0.29	0	0	0	0	0	0	0	0.183333	0	0
PH02Gene01231		-	0.34	0.08	0.27	6.6	9.75	8.43	3.81	7.35	4.93	0.23	8.26	5.36333
PH02Gene01232		-	0	0	0	0	0	0.49	0	0	0	0	0.163333	0
PH02Gene01233		-	0	0	0	0	1.14	0	0.53	0	0.57	0	0.38	0.366667
PH02Gene01234		-	8.67	8.98	8.17	2.2	1.14	1.11	3.06	3.38	2.83	8.60667	1.48333	3.09
PH02Gene01235		-	0.38	0.52	0.55	0.38	0.17	0	0.21	0.16	0.08	0.483333	0.183333	0.15
PH02Gene01236		-	3.06	3.33	4.63	0.72	0	0	6.39	7.52	8.82	3.67333	0.24	7.57667
PH02Gene01237		-	0.19	0.29	0.08	0.09	0.07	0	0.04	0	0.09	0.186667	0.053333	0.043333
PH02Gene01238		-	20.85	18.83	24	6.48	6.15	7.17	6.91	6.05	8.93	21.2267	6.6	7.29667
PH02Gene01239		-	24.73	21.3	21.43	7.99	7.98	8.85	0.52	1.15	0.74	22.4867	8.27333	0.803333
PH02Gene01240		-	278.1	307.04	266.25	114.03	137.24	124.38	16.41	14.83	13.97	283.797	125.217	15.07
PH02Gene01241		-	0	0	0	0	0	0	0	0	0	0	0	0
PH02Gene01242		-	0	0.13	0.19	2.18	2.39	2.2	3.15	1.91	3.42	0.106667	2.25667	2.82667
PH02Gene01243		-	0	0.03	0.01	0.01	0	0	0	0	0.02	0.013333	0.003333	0.006667
PH02Gene01244		-	0	0	0	0	0	0	0	0	0	0	0	0
PH02Gene01245		-	11.47	11.2	10.52	6.63	6.5	6.71	24.61	24.83	25.37	11.0633	6.61333	24.9367
PH02Gene01246		-	6.35	6.52	6.19	1.99	3.45	2.26	1.39	0.27	0.76	6.35333	2.56667	0.806667
PH02Gene01247		-	0	0	0	0	0	0	0.44	0.1	0.85	0	0	0.463333
PH02Gene01248		-	0	0	0	0	0	0	0	0	0	0	0	0
PH02Gene01249		-	2.09	2.61	2.09	0.25	0.59	0.33	0.06	0.03	0.1	2.26333	0.39	0.063333
PH02Gene01250		-	0.63	0.8	0.53	0.47	0.39	0.56	3	2.2	1.78	0.653333	0.473333	2.32667
PH02Gene01251		-	27.37	24.4	27.09	23.82	20.19	21.35	29.31	25.29	26.55	26.2867	21.7867	27.05
PH02Gene01252		-	12.05	12.5	12.21	14.75	15.69	15.46	7.87	5.37	6.85	12.2533	15.3	6.69667
PH02Gene01253		-	0	0.26	0.49	0.54	0.58	0.71	0.52	0.2	0	0.25	0.61	0.24
PH02Gene01254		-	42.26	62.41	52.73	559.35	615.56	601.23	354.22	404.96	407.45	52.4667	592.047	388.877
PH02Gene01255		-	0.14	0.06	0.21	0.07	0.1	0.08	0.17	0	0.05	0.136667	0.083333	0.073333
PH02Gene01256		-	1.7	1.25	1.52	0	0.37	0.45	0	0	0	1.49	0.273333	0
PH02Gene01257		-	10.48	9.48	9.97	4.38	3.54	3.88	7.18	7.23	7.34	9.97667	3.93333	7.25
PH02Gene01258		-	0.09	0	0	0.03	0.09	0	0.05	0.06	0.05	0.03	0.04	0.053333
PH02Gene01259		-	0.09	0	0	0.03	0.09	0	0.05	0.06	0.05	0.03	0.04	0.053333
PH02Gene01260		-	0	0	0	0	0	0	0	0	0	0	0	0
PH02Gene01261		-	0	0	0	0	0	0	0	0	0	0	0	0
PH02Gene01262		-	7.89	9.31	9.3	3.54	4.25	3.91	1.26	2.2	1.15	8.83333	3.9	1.53667
PH02Gene01263		-	33.24	36.89	31.78	10.65	10.65	8.51	4.09	3.11	3.37	33.97	9.93667	3.52333
PH02Gene01264		-	0	0	0	0.51	0	0	0	0	0	0	0.17	0
PH02Gene01265		-	16.97	13.71	16.04	3.74	3.12	4.04	18.97	17.5	18.69	15.5733	3.63333	18.3867
PH02Gene01266		-	4.22	2.62	3.56	1.77	1.74	1.36	0.42	1.29	0.87	3.46667	1.62333	0.86
PH02Gene01267		-	0.31	0.68	0.66	0.36	0	0.49	1.85	0	0.5	0.55	0.283333	0.783333
PH02Gene01268		-	1.74	1.8	1.38	0.76	0.82	0.33	3.25	2.06	2.29	1.64	0.636667	2.53333
PH02Gene01269		-	116.14	95.75	100.81	39.57	39.35	45.4	108.72	96.93	102.84	104.233	41.44	102.83
PH02Gene01270		-	2.95	3.03	3.76	0.75	0.58	0.77	0.71	0.37	0.49	3.24667	0.7	0.523333
PH02Gene01271		-	0	0	0	0	0	0	0	0	0	0	0	0
PH02Gene01272		-	0.19	0.18	0.19	0.46	0.41	0.31	6.29	6.17	6.34	0.186667	0.393333	6.26667
PH02Gene01273		-	0	0	0	0	0	0	0	0	0	0	0	0
PH02Gene01274		-	0.2	1.02	0.65	0.36	0.77	0.62	0.77	0.53	0.5	0.623333	0.583333	0.6
PH02Gene01275		-	5.99	5.96	6.02	38.27	42.26	37.13	33.37	46.65	41.26	5.99	39.22	40.4267
PH02Gene01276		-	1.06	0.41	1.22	1.34	0.98	0.89	5.44	6.78	6.74	0.896667	1.07	6.32
PH02Gene01277		-	0	0	0	0	0	0	0	0	0	0	0	0
PH02Gene01278		-	0.36	0.86	0.66	0	0.26	0.08	0.55	0.36	0.59	0.626667	0.113333	0.5
PH02Gene01279		-	0	0	0	0	0	0	0	0	0	0	0	0
PH02Gene01280		-	0.28	0.3	0	0	0	0	0.51	0.99	0	0.193333	0	0.5
PH02Gene01281		-	21.49	21.33	21.09	8.45	7.39	7.66	14.89	13.46	14.31	21.3033	7.83333	14.22
PH02Gene01282		-	0.72	0.63	0.69	22.02	40.65	29.73	0.86	0.12	0.93	0.68	30.8	0.636667
PH02Gene01283		-	12.87	12.59	13.7	5.2	6.41	4.43	18.23	19.3	20.04	13.0533	5.34667	19.19
PH02Gene01284		-	0.16	0.51	0.33	0	0.39	0	0.46	0	0	0.333333	0.13	0.153333
PH02Gene01285		-	0	0.17	0	0	0	0	0.24	0	0	0.056667	0	0.08
PH02Gene01286		-	0	0	0	0.05	0	0	0.07	0.08	0	0	0.016667	0.05
PH02Gene01287		-	3.37	5.44	4.95	1.61	0.86	1.31	0.13	0.15	0	4.58667	1.26	0.093333
PH02Gene01288		-	0	0	0	0	0	0	0	0	0	0	0	0
PH02Gene01289		-	0.05	0.1	0.1	0.16	0.11	0.07	0	0	0	0.083333	0.113333	0
PH02Gene01290		-	0	0	0	0	0	0	0	0	0.19	0	0	0.063333
PH02Gene01291		-	2.44	2.4	2.26	1.06	0.76	0.75	1.79	3.16	3.41	2.36667	0.856667	2.78667
PH02Gene01292		-	0.18	0	0.05	0.42	0.5	0.34	2.58	5.36	4.19	0.076667	0.42	4.04333
PH02Gene01293		-	22.98	20.01	18.88	14.1	13.51	12.54	32.52	38.65	34.74	20.6233	13.3833	35.3033
PH02Gene01294		-	0	0	0	0.24	0.26	0	0	0	0	0	0.166667	0
PH02Gene01295		-	3.01	2.54	3.47	0.99	0.93	0.93	6.09	5.73	5.65	3.00667	0.95	5.82333
PH02Gene01296		-	0.18	0.4	0.38	0.42	0	0	0	0.62	0.29	0.32	0.14	0.303333
PH02Gene01297		-	0	0	0	0.03	0.16	0.04	0	0	0	0	0.076667	0
PH02Gene01298		-	0	0	0	0	0	0	0	0	0	0	0	0
PH02Gene01299		-	0	0	0	0	0	0.15	0.15	0	0.15	0	0.05	0.1
PH02Gene01300		-	0	0	0	0	0	0	0	0	0	0	0	0
PH02Gene01301		-	6.43	6.36	6.58	2.3	2.67	2.91	2.28	2.61	2.84	6.45667	2.62667	2.57667
PH02Gene01302		-	0	0	0	0	0	0	0	0	0	0	0	0
PH02Gene01303		-	0	0	0	2.25	0	3.31	20.29	6.9	12.06	0	1.85333	13.0833
PH02Gene01304		-	1.39	2.69	0.93	0.82	0.44	0.81	6.53	5.43	7.92	1.67	0.69	6.62667
PH02Gene01305		-	3.89	3.54	3.15	5.85	5.52	4.98	25.92	30.01	30.42	3.52667	5.45	28.7833
PH02Gene01306		-	0	0	0	0	0	0	0	0	0	0	0	0
PH02Gene01307		-	5.28	4.8	4.51	1.21	1.56	0.79	0	0.18	0.34	4.86333	1.18667	0.173333
PH02Gene01308		-	0.31	0.58	0.42	0.1	0.11	0.07	0.07	0.15	0.07	0.436667	0.093333	0.096667
PH02Gene01309		-	0	0	0	0	0	0	0	0.15	0	0	0	0.05
PH02Gene01310		-	0.23	0	0.12	0.13	0	0	0	0	0	0.116667	0.043333	0
PH02Gene01311		-	0	0	0	0	0	0	0	0	0	0	0	0
PH02Gene01312		-	133.69	137.94	131.59	76.38	67.26	68.4	9.5	10.79	12.18	134.407	70.68	10.8233
PH02Gene01313		-	11.56	10.34	11.15	4.31	3.81	4.4	0.3	0.31	0.28	11.0167	4.17333	0.296667
PH02Gene01314		-	6.06	5.57	5.93	2.36	2.05	1.81	0.24	0.59	0.18	5.85333	2.07333	0.336667
PH02Gene01315		-	9.02	10.45	10.65	1.6	1.17	0.87	1.08	1.74	2.82	10.04	1.21333	1.88
PH02Gene01316		-	0.24	0	0	0	0	0	0	0	0	0.08	0	0
PH02Gene01317		-	12.94	14.62	19.34	4.06	5.3	5.64	1.29	0.84	0.29	15.6333	5	0.806667
PH02Gene01318		-	0.65	0.81	1	0.13	0.46	0.2	0.12	0.05	0.31	0.82	0.263333	0.16
PH02Gene01319		-	75.96	71.92	72.31	43.55	41.12	41.9	13.69	11.95	12.97	73.3967	42.19	12.87
PH02Gene01320		-	5.42	6.19	4.88	8.99	9.62	9.15	8.83	8.99	8.94	5.49667	9.25333	8.92
PH02Gene01321		-	33.06	44.57	41.56	44.27	45.85	48.58	18.31	13.52	15.53	39.73	46.2333	15.7867
PH02Gene01322		-	0	0	0	0	0	0.3	0	0	0	0	0.1	0
PH02Gene01323		-	0.17	0.17	0.2	0.02	0.04	0	0.56	0.43	0.45	0.18	0.02	0.48
PH02Gene01324		-	19.61	20.6	18.02	57.54	66.81	62.09	24.37	23.9	22.22	19.41	62.1467	23.4967
PH02Gene01325		-	0.34	0.38	0.36	1	0.22	0.52	0.25	0.29	0	0.36	0.58	0.18
PH02Gene01326		-	0.05	0.12	0.28	0.24	0.52	0.16	3.68	3.32	3.39	0.15	0.306667	3.46333
PH02Gene01327		-	0.08	0	0	0.05	0.1	0.06	1.23	0.94	0.95	0.026667	0.07	1.04
PH02Gene01328		-	78.49	78.55	76.18	42.17	35.5	38.45	21.58	18.98	19.1	77.74	38.7067	19.8867
PH02Gene01329		-	0	0	0	0	0	0	0	0	0	0	0	0
PH02Gene01330		-	36.07	45.75	41.63	24.51	25.75	25.3	209.33	210.7	207.75	41.15	25.1867	209.26
PH02Gene01331		-	6.92	7.65	9.72	11.32	11.88	12.21	5.92	4.33	5.41	8.09667	11.8033	5.22
PH02Gene01332		-	0	0	0	0	0	0	0	0	0	0	0	0
PH02Gene01333		-	12.49	11.7	12.65	3.05	2.5	3.07	4.89	4.85	4.5	12.28	2.87333	4.74667
PH02Gene01334		-	0	0	0.35	0.19	0	0	0	0	0	0.116667	0.063333	0
PH02Gene01335		-	3.98	3.81	4.02	0.98	0.94	0.9	2.12	2.74	1.8	3.93667	0.94	2.22
PH02Gene01336		-	0	0	0	0	0	0	0.55	0	0	0	0	0.183333
PH02Gene01337		-	0	0.17	0	0.12	0	0	0.15	0	0.08	0.056667	0.04	0.076667
PH02Gene01338		-	80.66	66.78	78.68	22.95	22.13	22.49	102.49	54.53	68.61	75.3733	22.5233	75.21
PH02Gene01339		-	0	0	0	0	0	0	0	0	0	0	0	0
PH02Gene01340		-	18.92	18.8	20.28	8.45	6.31	6.49	18.2	20.96	20.35	19.3333	7.08333	19.8367
PH02Gene01341		-	0.68	0.87	1.44	3.16	3.25	3.6	0.51	0.98	1.46	0.996667	3.33667	0.983333
PH02Gene01342		-	0	0	0	0	0	0	0	0	0	0	0	0
PH02Gene01343		-	0	0	0	0	0	0	0	0	0	0	0	0
PH02Gene01344		-	0	0	0	2.01	0	0	0	1.5	1.36	0	0.67	0.953333
PH02Gene01345		-	1.91	1.77	1.59	0.62	0.34	0.73	0.23	1.15	0.94	1.75667	0.563333	0.773333
PH02Gene01346		-	0	0	0	0	0	0	0	0	0	0	0	0
PH02Gene01347		-	9.98	10.77	10.78	2.6	2.48	2.12	2.39	1.8	1.98	10.51	2.4	2.05667
PH02Gene01348		-	0	0	0	0	0	0	0	0	0	0	0	0
PH02Gene01349		-	8.72	8.97	9.06	4.45	3.9	3.5	5.11	3.4	4.13	8.91667	3.95	4.21333
PH02Gene01350		-	1.3	1.28	1.11	5.29	5.7	5.09	0.39	0.96	0.55	1.23	5.36	0.633333
PH02Gene01351		-	3.29	3.16	3.03	1.3	1.14	2.19	0.51	0.75	0.32	3.16	1.54333	0.526667
PH02Gene01352		-	0	0	0	0	0	0	0	0	0	0	0	0
PH02Gene01353		-	186.38	194.28	185.53	101.13	83.85	89.78	66.06	54.33	56.59	188.73	91.5867	58.9933
PH02Gene01354		-	72.62	80.21	78.08	30.78	27.67	29.4	19.39	17.12	18.6	76.97	29.2833	18.37
PH02Gene01355		-	0	0	0	0	0	0	0	0	0	0	0	0
PH02Gene01356		-	66.53	82.77	72.82	30.3	26.52	30.4	4.49	4.56	4.29	74.04	29.0733	4.44667
PH02Gene01357		-	0	0	0	0	0	0	0	0	0	0	0	0
PH02Gene01358		-	0	0	0	0	0	0	0	0	0	0	0	0
PH02Gene01359		-	0	0	0	0	0	0	0	0	0	0	0	0
PH02Gene01360		-	5.08	3.65	4.17	1.46	2	2.71	2	1.38	1.59	4.3	2.05667	1.65667
PH02Gene01361		-	25.41	24.56	25.27	13.07	12.7	12.7	21.17	21.07	21.2	25.08	12.8233	21.1467
PH02Gene01362		-	0	0	0	0	0.17	0	0	0	0	0	0.056667	0
PH02Gene01363		-	4.67	4.39	5.49	1.55	1.27	1.54	9.29	9.28	10.01	4.85	1.45333	9.52667
PH02Gene01364		-	0.4	0	0.14	0	0	0	0	0	0	0.18	0	0
PH02Gene01365		-	0	0	0	0	0	0	0	0	0.3	0	0	0.1
PH02Gene01366		-	4.14	3.85	3.88	0.69	0.18	0.28	1.61	1.53	0.66	3.95667	0.383333	1.26667
PH02Gene01367		-	2.52	2.46	1.51	1.25	1.11	1.2	0.35	0.29	0.27	2.16333	1.18667	0.303333
PH02Gene01368		-	1.94	2.19	1.57	3.37	2.43	3.43	8.67	10	10.29	1.9	3.07667	9.65333
PH02Gene01369		-	0.21	0.57	0.27	0.05	0.05	0	0.06	0	0.07	0.35	0.033333	0.043333
PH02Gene01370		-	0	0.08	0	0	0.09	0	0	0.13	0.83	0.026667	0.03	0.32
PH02Gene01371		-	16.02	16.95	16.3	10.21	9.7	9.97	18.86	18.08	19.49	16.4233	9.96	18.81
PH02Gene01372		-	18.7	23.24	23.38	367.84	379.62	376.4	25.03	21.37	22.2	21.7733	374.62	22.8667
PH02Gene01373		-	0	0	0	6272.75	6326.61	6368.53	207.99	246	244.63	0	6322.63	232.873
PH02Gene01374		-	2079.37	1891.3	1832.07	1799.99	1713.46	1744.75	3918.98	4144.56	3889.53	1934.25	1752.73	3984.36
PH02Gene01375		-	13.5	9.25	10.41	9.41	9.55	11.42	24.32	25.44	24.42	11.0533	10.1267	24.7267
PH02Gene01376		-	24.47	26.77	23.52	11.74	10.77	12.69	10.9	8.35	10.28	24.92	11.7333	9.84333
PH02Gene01377		-	0	0	0	0	0	0.65	0	0	0	0	0.216667	0
PH02Gene01378		-	0.05	0	0.05	0	0	0	0	0	0	0.033333	0	0
PH02Gene01379		-	46.67	60.04	55.5	30.97	30.08	27.68	6.46	6.33	7.58	54.07	29.5767	6.79
PH02Gene01380		-	11.73	13.92	13.92	6.71	6.95	7.64	43.52	47.98	46.85	13.19	7.1	46.1167
PH02Gene01381		-	0.37	2.05	2.58	0.44	0.47	0.58	0.56	0	0	1.66667	0.496667	0.186667
PH02Gene01382		-	0.89	0.52	0.72	0.45	0.51	0.42	1.48	1.17	1.41	0.71	0.46	1.35333
PH02Gene01383		-	10.91	11.83	11.53	41.74	53.63	49.29	21.76	29.54	25.58	11.4233	48.22	25.6267
PH02Gene01384		-	0	0	0.36	0.13	0	0	0.17	0	0	0.12	0.043333	0.056667
PH02Gene01385		-	299.45	294.06	278.01	172.56	163.43	162.08	23.77	17.68	25.52	290.507	166.023	22.3233
PH02Gene01386		-	42.49	40.18	42.27	21.57	20.24	20.96	66.01	67.11	65.82	41.6467	20.9233	66.3133
PH02Gene01387		-	16.59	16.93	17.38	4.6	3.62	3.46	7.76	5.56	5.02	16.9667	3.89333	6.11333
PH02Gene01388		-	11.67	11.64	10.97	3.2	2.46	1.88	18.26	28.4	25.81	11.4267	2.51333	24.1567
PH02Gene01389		-	7.12	8.36	6.51	4.11	6.22	5.26	8.23	8.46	7.41	7.33	5.19667	8.03333
PH02Gene01390		-	0	0	0	0	0	0	0	0	0	0	0	0
PH02Gene01391		-	0	0	0	0	0	0	0	0	0	0	0	0
PH02Gene01392		-	0	0	0	0	0	0	0	0	0	0	0	0
PH02Gene01393		-	16.83	16.01	17.2	9.12	7.97	10.37	18.95	18.04	17.8	16.68	9.15333	18.2633
PH02Gene01394		-	16.62	10.89	15.1	4.47	6.56	5.83	0.14	0.31	0.3	14.2033	5.62	0.25
PH02Gene01395		-	0	0	0	0	0	0	0	0	0	0	0	0
PH02Gene01396		-	21.39	21.55	21.69	8.54	8.09	7	7.32	9.52	7.72	21.5433	7.87667	8.18667
PH02Gene01397		-	18.54	17.36	20.17	9.38	8.39	8.14	5.31	8.09	6.06	18.69	8.63667	6.48667
PH02Gene01398		-	9.76	10.06	11.04	3.74	3.45	3.53	3.21	2.55	3.11	10.2867	3.57333	2.95667
PH02Gene01399		-	21.39	22.67	24.31	6.51	6.17	6.93	7.13	6.48	7.91	22.79	6.53667	7.17333
PH02Gene01400		-	7.27	6.66	7.22	2.34	1.93	2.13	4.48	5.16	4.15	7.05	2.13333	4.59667
PH02Gene01401		-	12.1	11.69	11.54	6.81	6.53	6.87	9.76	8.31	9.26	11.7767	6.73667	9.11
PH02Gene01402		-	0	0	0	0	0	0	0	0	0	0	0	0
PH02Gene01403		-	0	0	0	0.07	0	0	0	0	0	0	0.023333	0
PH02Gene01404		-	49.29	50.86	52.15	21.53	23.39	15.63	14.03	20.87	19.73	50.7667	20.1833	18.21
PH02Gene01405		-	0	0	0	0	0	0	0	0	0	0	0	0
PH02Gene01406		-	5.14	4.97	4.56	2.77	2.28	3	2.26	2.07	1.9	4.89	2.68333	2.07667
PH02Gene01407		-	0.39	0.47	0.41	0	0	0.06	0	0.07	0	0.423333	0.02	0.023333
PH02Gene01408		-	0	0	0	0	0	0	0	0	0	0	0	0
PH02Gene01409		-	14.89	15.65	14.47	13.66	12.95	12.92	8.55	7.77	7.74	15.0033	13.1767	8.02
PH02Gene01410		-	33.83	39.46	35.68	21.25	21.31	19.57	14.26	11.77	13.04	36.3233	20.71	13.0233
PH02Gene01411		-	3.84	4.2	4.44	1.28	1.51	2.28	0.51	0.72	0.48	4.16	1.69	0.57
PH02Gene01412		-	21.42	25.06	24.53	6.52	6.65	6.45	1.62	0.86	2.71	23.67	6.54	1.73
PH02Gene01413		-	15.39	23.64	21.41	9.73	14.53	9.95	1.74	0.36	1.71	20.1467	11.4033	1.27
PH02Gene01414		-	9.45	10.91	10.94	5.62	4.98	4.96	2.78	1.72	1.58	10.4333	5.18667	2.02667
PH02Gene01415		-	11.71	9.72	10.89	7.04	5.8	8.03	9.09	14.16	11.53	10.7733	6.95667	11.5933
PH02Gene01416		-	0.03	0.08	0.07	0	0	0	0.16	0.12	0.06	0.06	0	0.113333
PH02Gene01417		-	6.66	8.78	8.16	2.59	2.44	2.75	1.48	1.36	1.61	7.86667	2.59333	1.48333
PH02Gene01418		-	3.07	3.94	4.94	1.21	0.75	1.85	6.03	5.27	5.55	3.98333	1.27	5.61667
PH02Gene01419		-	12.48	16.53	15.19	10.39	8.22	4.73	17.74	4.46	5.47	14.7333	7.78	9.22333
PH02Gene01420		-	0	0	0	0	0	0	0	0	0	0	0	0
PH02Gene01421		-	0	0.09	0.34	0	0	0.12	0	0.14	0	0.143333	0.04	0.046667
PH02Gene01422		-	0.15	0.11	0	0.06	0	0	0	0	0	0.086667	0.02	0
PH02Gene01423		-	4.18	5.3	5.21	2.76	2.78	3.75	1.91	0.83	0.89	4.89667	3.09667	1.21
PH02Gene01424		-	13.76	14.96	15.27	3.5	4.6	5.91	0.84	0.84	2.04	14.6633	4.67	1.24
PH02Gene01425		-	7.16	6.05	6.26	1.78	2.44	2.47	1.97	1.03	0.98	6.49	2.23	1.32667
PH02Gene01426		-	41.79	44.07	44.91	16.71	15.4	17.05	14.4	12.07	13	43.59	16.3867	13.1567
PH02Gene01427		-	1.41	1.23	1.27	0.44	0.47	0.9	1.92	1.26	1.55	1.30333	0.603333	1.57667
PH02Gene01428		-	6.04	5.12	4.97	6	8.37	5.07	23.3	31.41	27.85	5.37667	6.48	27.52
PH02Gene01429		-	0.45	0.97	0.41	0.3	0.13	0.1	0.52	0	0.34	0.61	0.176667	0.286667
PH02Gene01430		-	47.96	55.42	53.33	11.59	12.26	12.81	18.39	12.59	14.98	52.2367	12.22	15.32
PH02Gene01431		-	2.66	3.15	2.89	0.98	1.37	0.98	0	0	0.11	2.9	1.11	0.036667
PH02Gene01432		-	6.82	6.46	7.88	3.97	2.9	2.59	3.11	4.34	2.81	7.05333	3.15333	3.42
PH02Gene01433		-	0	0	0	0	0	0	0	0	0	0	0	0
PH02Gene01434		-	2.01	1.99	2.42	0.66	0.78	0.91	2.1	0.76	1.53	2.14	0.783333	1.46333
PH02Gene01435		-	0	0	0	0	0	0	0	0	0	0	0	0
PH02Gene01436		-	0	0	0	0	0	0	0	0	0	0	0	0
PH02Gene01437		-	0	0.29	0.28	0	0.08	0	0.2	0	0.11	0.19	0.026667	0.103333
PH02Gene01438		-	3.26	3.99	3.67	0.9	0.98	1.15	5.14	6.86	6.61	3.64	1.01	6.20333
PH02Gene01439		-	0	0	0	0	0	0	0	0	0	0	0	0
PH02Gene01440		-	0.08	0.25	0.24	0	0.1	0	0.35	0.66	0.62	0.19	0.033333	0.543333
PH02Gene01441		-	0	0	0	0	3.67	0	0	0	0	0	1.22333	0
PH02Gene01442		-	0	0	0	0	0	0	0	0	0	0	0	0
PH02Gene01443		-	15.99	14.58	13.68	4.78	4.49	5.76	2.27	2.14	1.84	14.75	5.01	2.08333
PH02Gene01444		-	0.59	0.49	0.75	0.27	0.43	0.75	0.79	1.01	1.1	0.61	0.483333	0.966667
PH02Gene01445		-	3.09	3.96	2.32	1.46	2	1.59	0.32	0	0	3.12333	1.68333	0.106667
PH02Gene01446		-	1.71	1.47	1.01	2.45	2.43	3.24	17.95	8.88	10.49	1.39667	2.70667	12.44
PH02Gene01447		-	0.04	0	0	0.1	0	0.06	0	0.07	0	0.013333	0.053333	0.023333
PH02Gene01448		-	161.31	129.08	145.75	58.41	45.14	43.96	129.16	100.79	109.09	145.38	49.17	113.013
PH02Gene01449		-	29.93	28.97	30.24	54.39	50.4	51.65	2.92	5.51	4.71	29.7133	52.1467	4.38
PH02Gene01450		-	11.16	9.99	13.14	4.7	4.42	4.38	2.98	2.8	2.9	11.43	4.5	2.89333
PH02Gene01451		-	0	0	0	0	0	0	0	0	0	0	0	0
PH02Gene01452		-	122.48	127.8	121.09	55.36	49.94	54.11	44.83	28.03	33.03	123.79	53.1367	35.2967
PH02Gene01453		-	48.6	48.64	50.78	33.35	32.18	30.45	181.34	183.43	173.41	49.34	31.9933	179.393
PH02Gene01454		-	15.52	32.65	21	15.25	19.33	14.85	3.42	2.11	2.94	23.0567	16.4767	2.82333
PH02Gene01455		-	0.19	0.07	0	0.22	0	0.1	0	0	0	0.086667	0.106667	0
PH02Gene01456		-	10.62	8.51	9.1	1.82	1.09	0.55	4.83	5.4	5.07	9.41	1.15333	5.1
PH02Gene01457		-	0.31	0.11	0.12	0.16	0.14	0.03	0.03	0	0.03	0.18	0.11	0.02
PH02Gene01458		-	2.07	2.03	2.83	1.25	1.7	0	0	0	0	2.31	0.983333	0
PH02Gene01459		-	37.42	20.3	23.03	1.52	1.09	1.85	12.27	13.04	14.15	26.9167	1.48667	13.1533
PH02Gene01460		-	0	0	0	0	0	0	0	0	0.24	0	0	0.08
PH02Gene01461		-	10.69	10.41	10.71	16.05	14.78	15.54	74.06	100.49	86.36	10.6033	15.4567	86.97
PH02Gene01462		-	0	0	0	0	0	0	0.05	0	0	0	0	0.016667
PH02Gene01463		-	0.06	0.12	0	0	0	0.08	0	0	0	0.06	0.026667	0
PH02Gene01464		-	0.16	0.52	0.68	0.56	0.2	0.24	0.24	0	0.26	0.453333	0.333333	0.166667
PH02Gene01465		-	12.36	10.27	8.79	4.25	4.52	4.81	43.87	50.32	46.23	10.4733	4.52667	46.8067
PH02Gene01466		-	0.14	0.04	0.07	0	0	0	0.1	0	0.11	0.083333	0	0.07
PH02Gene01467		-	16.1	19.61	18.01	6.31	11.34	9.54	5.48	2.12	2.77	17.9067	9.06333	3.45667
PH02Gene01468		-	7.48	8.35	7.2	4.18	3.88	3.18	1.64	3.89	1.52	7.67667	3.74667	2.35
PH02Gene01469		-	0	0	0	0.48	0	0	0	0	0.33	0	0.16	0.11
PH02Gene01470		-	0	0	0	0	0	0	0	0	0	0	0	0
PH02Gene01471		-	0.31	0.39	0.37	0.59	0.43	0.41	0.35	0.86	0.32	0.356667	0.476667	0.51
PH02Gene01472		-	8.26	9.78	8.9	3.38	4.17	4.13	2.18	2.19	2.41	8.98	3.89333	2.26
PH02Gene01473		-	0	1.3	0	0	0	0	0	0	0	0.433333	0	0
PH02Gene01474		-	0	0	0	0	0	0	0	0	0	0	0	0
PH02Gene01475		-	0	0	0	0	0	0	0	0	0	0	0	0
PH02Gene01476		-	13.99	11.94	13.58	7.41	5.83	7.65	3.54	2.39	3.12	13.17	6.96333	3.01667
PH02Gene01477		-	21.52	22.46	21.58	11.1	12.08	11.28	4.54	4.61	3.65	21.8533	11.4867	4.26667
PH02Gene01478		-	10.88	10.4	10.36	2.88	3.48	3.24	2.82	2.09	1.64	10.5467	3.2	2.18333
PH02Gene01479		-	2.7	3.31	3.69	0.71	0.49	1.03	1.27	1.42	0.82	3.23333	0.743333	1.17
PH02Gene01480		-	0	0	0	0	0	0	0.92	0.36	0	0	0	0.426667
PH02Gene01481		-	20.91	21.49	20.68	6.48	5.79	6.15	15.69	11.32	15.08	21.0267	6.14	14.03
PH02Gene01482		-	0.8	0.76	1.35	1.12	0.66	0.88	0.16	0.27	0.26	0.97	0.886667	0.23
PH02Gene01483		-	0	0	0	0	0	0	0	0	0	0	0	0
PH02Gene01484		-	0.24	0	0	0	0	0	0	0	0	0.08	0	0
PH02Gene01485		-	5.29	5.99	4.44	1.79	2.52	2.41	0.55	1.27	0.3	5.24	2.24	0.706667
PH02Gene01486		-	0	0	0	0	0	0	0	0	0	0	0	0
PH02Gene01487		-	0.52	0.67	0.61	0.28	0.26	0.09	0.59	1.1	1.24	0.6	0.21	0.976667
PH02Gene01488		-	15.68	15.8	16.29	9.14	9.64	9.1	10.02	10.9	12.29	15.9233	9.29333	11.07
PH02Gene01489		-	26.56	29.15	23.61	16.56	15.47	15.97	20.45	12.75	20.93	26.44	16	18.0433
PH02Gene01490		-	0	0	0	0.4	0.65	0.52	0	0	0.28	0	0.523333	0.093333
PH02Gene01491		-	1.5	0	0	1.85	0	0	0	0	0	0.5	0.616667	0
PH02Gene01492		-	0	0	0	0	0	0	0	0	0	0	0	0
PH02Gene01493		-	0.15	0.17	0.16	0	0.1	0.17	0.06	0.2	0	0.16	0.09	0.086667
PH02Gene01494		-	0.03	0.04	0	0.04	0.17	0.1	0.51	0.29	0.27	0.023333	0.103333	0.356667
PH02Gene01495		-	69.45	71.28	72.08	25.31	25.21	25.85	89.32	51.88	64.26	70.9367	25.4567	68.4867
PH02Gene01496		-	7.42	6.22	7.25	4.19	3.19	4.9	20.01	18.21	19.64	6.96333	4.09333	19.2867
PH02Gene01497		-	0.06	0.06	0.03	0.1	0	0.04	0	0	0.09	0.05	0.046667	0.03
PH02Gene01498		-	0	0	0	0	0	0	2.73	0	0	0	0	0.91
PH02Gene01499		-	0	0	0	0	0	0.22	0	0	0	0	0.073333	0
PH02Gene01500		-	0	0	0	0	0	0	0	0	0	0	0	0
PH02Gene01501		-	0	0	0	0	0	0	0	0	0	0	0	0
PH02Gene01502		-	0	0	0	0	0	0	0	0	0	0	0	0
PH02Gene01503		-	0	0	0	0	0	0	0	0	0	0	0	0
PH02Gene01504		-	4.38	5.72	5.27	4.29	4.29	4.37	2.5	3.62	2.95	5.12333	4.31667	3.02333
PH02Gene01505		-	1.53	1.52	1.68	0.73	0.5	0.42	2.01	1.34	2.28	1.57667	0.55	1.87667
PH02Gene01506		-	27.36	31.32	29.9	12.47	10.9	11.6	10.01	10.97	10.41	29.5267	11.6567	10.4633
PH02Gene01507		-	4.95	5.29	5.02	3.54	2.7	3.11	1.77	2.39	2.22	5.08667	3.11667	2.12667
PH02Gene01508		-	0	0	0	0	0	0	0.05	0	0	0	0	0.016667
PH02Gene01509		-	0	0	0	0	0	0	0	0	0	0	0	0
PH02Gene01510		-	4.45	4.26	4.14	0.94	0.67	0.68	6.14	7.03	6.83	4.28333	0.763333	6.66667
PH02Gene01511		-	8.35	7.38	8.77	3.65	2.38	2.72	0.83	0.96	0.91	8.16667	2.91667	0.9
PH02Gene01512		-	14.89	14.93	16.87	6.26	5.52	4.87	9.55	8.15	8.85	15.5633	5.55	8.85
PH02Gene01513		-	0	0	0	0	0	0	0	0	0	0	0	0
PH02Gene01514		-	10.99	10.46	10.56	2.62	2.28	1.87	0.77	0.56	0.78	10.67	2.25667	0.703333
PH02Gene01515		-	6.22	3.92	6.08	1.04	0.49	1.45	1.33	0.35	0.84	5.40667	0.993333	0.84
PH02Gene01516		-	0	0	0	0	0	0	0	0	0	0	0	0
PH02Gene01517		-	149.9	148.94	148.45	58.66	60.95	58.34	7.35	6.17	6.18	149.097	59.3167	6.56667
PH02Gene01518		-	15.59	13.9	17.56	5.04	5.35	4.89	5.73	6.22	4.92	15.6833	5.09333	5.62333
PH02Gene01519		-	0	0	0	0	0	0	0	0	0	0	0	0
PH02Gene01520		-	0	0	0.05	0.21	0.22	0.34	0.27	0.54	0.22	0.016667	0.256667	0.343333
PH02Gene01521		-	4.32	4.35	4.72	5.66	5.68	5.2	33.1	35.09	34.93	4.46333	5.51333	34.3733
PH02Gene01522		-	69.38	34.97	49.69	24.89	19.68	22.47	28.34	37.53	31.79	51.3467	22.3467	32.5533
PH02Gene01523		-	7.17	4.7	6.86	7.68	6.91	7.46	11.37	14.63	12.14	6.24333	7.35	12.7133
PH02Gene01524		-	2.24	3.21	2.56	0.87	0.83	1.01	1	0.29	0.54	2.67	0.903333	0.61
PH02Gene01525		-	0	0	0	0	0	0	0	0	0	0	0	0
PH02Gene01526		-	30.98	25.8	28.24	13.65	14.94	15.29	133.09	138.04	130.86	28.34	14.6267	133.997
PH02Gene01527		-	0	0	0.04	0.05	0	0	0	0	0	0.013333	0.016667	0
PH02Gene01528		-	0.13	0	0.02	0	0.11	0.1	0.03	0.04	0	0.05	0.07	0.023333
PH02Gene01529		-	1.5	1.42	1.29	4.16	2.73	3.75	1.18	1.23	1.34	1.40333	3.54667	1.25
PH02Gene01530		-	14.1	11.81	12.64	7.91	7.33	7.74	16.26	12.87	16.99	12.85	7.66	15.3733
PH02Gene01531		-	19.47	21.44	21.65	332.21	397.06	371.24	485.58	445.35	454.3	20.8533	366.837	461.743
PH02Gene01532		-	0.45	0.94	0.63	0.87	1.42	0.9	1.57	1.88	1.86	0.673333	1.06333	1.77
PH02Gene01533		-	0	0	0	0	0.13	0.31	0	0.17	0.49	0	0.146667	0.22
PH02Gene01534		-	0	0	0	0	0	0	0	0	0	0	0	0
PH02Gene01535		-	7.88	9.22	9.07	4.27	4.27	3.77	5.66	4.2	3.8	8.72333	4.10333	4.55333
PH02Gene01536		-	0.9	0.86	0.66	0.55	0.26	0.52	1.06	0.63	1.15	0.806667	0.443333	0.946667
PH02Gene01537		-	1.88	2.67	2.86	0.16	0.34	0	4.85	9.51	5.27	2.47	0.166667	6.54333
PH02Gene01538		-	2.31	2.44	2.7	0.86	0.79	0.72	0.21	0.14	0.19	2.48333	0.79	0.18
PH02Gene01539		-	0.22	0	0	0	0	0	0	0	0	0.073333	0	0
PH02Gene01540		-	0	0	0	0	0	0	0	0	0	0	0	0
PH02Gene01541		-	0.06	0	0.14	0.15	0.16	0.49	0.09	0.22	0	0.066667	0.266667	0.103333
PH02Gene01542		-	3.06	3.11	2.98	1.33	1.05	1.4	0.2	0.17	0.27	3.05	1.26	0.213333
PH02Gene01543		-	1.21	1.3	1.14	0.95	0.82	0.79	0.56	0.26	0.35	1.21667	0.853333	0.39
PH02Gene01544		-	0.77	0.84	1.12	0.44	0.52	1.1	0.39	0.44	0.76	0.91	0.686667	0.53
PH02Gene01545		-	0.61	1.46	1.83	0.36	0.63	0.57	0	1.31	0.25	1.3	0.52	0.52
PH02Gene01546		-	9.02	6.49	7.81	2.71	2.92	4.28	8.47	10	9.54	7.77333	3.30333	9.33667
PH02Gene01547		-	0	0	0	0.04	0.18	0	0	0	0.92	0	0.073333	0.306667
PH02Gene01548		-	0	0	0	0	0	0	0	0	0	0	0	0
PH02Gene01549		-	2.45	2.18	2.06	0.87	0.63	0.58	0.22	0.36	0.44	2.23	0.693333	0.34
PH02Gene01550		-	0.42	0.31	0.15	0.08	0	0.11	0	0	0	0.293333	0.063333	0
PH02Gene01551		-	55.89	54.95	53.03	52.2	50.91	50.33	140.63	154.79	148.49	54.6233	51.1467	147.97
PH02Gene01552		-	24.93	22.65	23.31	6.79	6.26	7.68	19.01	22.31	21.13	23.63	6.91	20.8167
PH02Gene01553		-	45.33	48.22	44.69	22.09	22.01	21.77	13.45	14.25	14.22	46.08	21.9567	13.9733
PH02Gene01554		-	11.27	11.25	9.78	2.69	2.74	2.17	4.1	3.02	4.8	10.7667	2.53333	3.97333
PH02Gene01555		-	28.64	24.6	26.35	7.16	6.49	6.76	31.93	36.95	34.59	26.53	6.80333	34.49
PH02Gene01556		-	1.42	1.51	1.89	0.46	0.71	0.55	0	0	0	1.60667	0.573333	0
PH02Gene01557		-	0	0	0	0	0	0	0	0	0	0	0	0
PH02Gene01558		-	1.18	1.58	2.55	0.25	0.14	0	0.16	0	0	1.77	0.13	0.053333
PH02Gene01559		-	245.4	252.02	272.66	54.44	51.53	53.78	14.2	10.56	11.36	256.693	53.25	12.04
PH02Gene01560		-	0	0	0	0	0	0	0	0	0	0	0	0
PH02Gene01561		-	0	0	0	0	0	0	0	0	0	0	0	0
PH02Gene01562		-	0	0.25	0	0	0.29	0	0	0	0	0.083333	0.096667	0
PH02Gene01563		-	0	0	0	0	0	0.6	0	0	0	0	0.2	0
PH02Gene01564		-	1.91	2.32	2.48	1.41	1.27	1.27	0.93	0.84	0.95	2.23667	1.31667	0.906667
PH02Gene01565		-	1.73	1.88	1.89	0.53	0.67	0.65	0.15	0.12	0.04	1.83333	0.616667	0.103333
PH02Gene01566		-	16.28	12.21	12.99	12.18	12.17	11.44	11.4	14.36	12.05	13.8267	11.93	12.6033
PH02Gene01567		-	0	0	0	0	0	0	0	0	0	0	0	0
PH02Gene01568		-	1.14	1.04	1.08	0.63	0.65	0.55	0	0	0	1.08667	0.61	0
PH02Gene01569		-	0	0	0	0.17	0.28	0.4	0.9	0.59	0.53	0	0.283333	0.673333
PH02Gene01570		-	4.19	3.55	4.13	1.62	1.76	1.55	0.32	0.72	0.42	3.95667	1.64333	0.486667
PH02Gene01571		-	0	0	0	0	0	0	0	0	0	0	0	0
PH02Gene01572		-	0.28	0.1	0.1	0.11	0	0	0	0	0	0.16	0.036667	0
PH02Gene01573		-	2.53	0.68	0.68	0.72	0	0	0	0	0	1.29667	0.24	0
PH02Gene01574		-	3.93	4.19	3.84	0.98	0.21	0.64	0.63	0	0.14	3.98667	0.61	0.256667
PH02Gene01575		-	0	0	0	0	0	0	0	0	0	0	0	0
PH02Gene01576		-	0	0	0	0	0	0	0	0	0	0	0	0
PH02Gene01577		-	1.5	1.69	1.71	0.41	0.59	0.44	0.01	0.15	0.19	1.63333	0.48	0.116667
PH02Gene01578		-	0	0	0	0	0	0	0	0	0	0	0	0
PH02Gene01579		-	0	0	0	0	0	0	0	0	0	0	0	0
PH02Gene01580		-	0	0	0	0	0	0	0	0	0	0	0	0
PH02Gene01581		-	0	0	0	0	0	0	0	0	0	0	0	0
PH02Gene01582		-	0.09	0.05	0.11	0.02	0.05	0	0.1	0.04	0.03	0.083333	0.023333	0.056667
PH02Gene01583		-	0	0	0	0	0	0	0	0	0	0	0	0
PH02Gene01584		-	1.65	0.6	0.6	0	0	0	0	0	0	0.95	0	0
PH02Gene01585		-	2.89	4.05	3.48	0.3	0.24	0.19	1.25	0.55	0.94	3.47333	0.243333	0.913333
PH02Gene01586		-	8.79	4.92	6.05	0.45	0.07	0.14	0.98	1.43	1.98	6.58667	0.22	1.46333
PH02Gene01587		-	38.53	38.99	38.33	19.2	16.8	17.16	7.78	7.06	8.38	38.6167	17.72	7.74
PH02Gene01588		-	18.43	18.63	16.84	5.36	5.05	5.77	13.74	17.02	17.32	17.9667	5.39333	16.0267
PH02Gene01589		-	0	0	0	0.18	0	0	0	0	0	0	0.06	0
PH02Gene01590		-	0.98	1.07	0	0	0	1.65	0	0	0	0.683333	0.55	0
PH02Gene01591		-	5.84	4.22	5.26	1.83	1.34	1.94	2.1	2.46	1.88	5.10667	1.70333	2.14667
PH02Gene01592		-	37.59	35.91	35.81	15.2	13.99	13.3	8.42	9.81	9.44	36.4367	14.1633	9.22333
PH02Gene01593		-	0	0	0	0	0	0	0	0	0	0	0	0
PH02Gene01594		-	43.65	56.06	52.07	12.7	12.42	12.55	5.55	3.19	4.81	50.5933	12.5567	4.51667
PH02Gene01595		-	2.65	3.46	1.68	3.32	3.16	2.07	19.7	14.71	15.48	2.59667	2.85	16.63
PH02Gene01596		-	45.62	45.4	47.63	16.02	16.53	16.88	8.08	6.7	8.48	46.2167	16.4767	7.75333
PH02Gene01597		-	0	0	0	0	0	0	0	0	0	0	0	0
PH02Gene01598		-	16.04	16.96	17.95	3.36	4.27	3.07	0.58	0.13	0.25	16.9833	3.56667	0.32
PH02Gene01599		-	20.43	21.64	19.84	9.59	8.25	8.22	25.32	28.9	27.76	20.6367	8.68667	27.3267
PH02Gene01600		-	5.69	5.56	4.47	0.48	0.65	0.94	0	0.89	0.17	5.24	0.69	0.353333
PH02Gene01601		-	0.3	0	0	0	0	0	0	0	0	0.1	0	0
PH02Gene01602		-	0	0	0	0	0.08	0.1	0.1	0.11	0.21	0	0.06	0.14
PH02Gene01603		-	24.53	22.39	20.46	8.84	7.96	11.3	19.74	18.57	17.65	22.46	9.36667	18.6533
PH02Gene01604		-	5.84	5.46	4.52	1.06	0.76	0.92	0.27	0.1	0.28	5.27333	0.913333	0.216667
PH02Gene01605		-	0.79	0.17	1.17	1.11	2.59	1.21	10.14	7.07	12.52	0.71	1.63667	9.91
PH02Gene01606		-	0	0	0	0	0	0	0.79	0	0	0	0	0.263333
PH02Gene01607		-	0.77	0.9	1.01	0.29	0.26	0.49	0.82	0.73	0.62	0.893333	0.346667	0.723333
PH02Gene01608		-	24.94	25.23	24.54	11.52	9.89	10.39	67.22	58.56	61.04	24.9033	10.6	62.2733
PH02Gene01609		-	0.13	0.28	0.13	0	0	0	0	0.43	0.61	0.18	0	0.346667
PH02Gene01610		-	29.1	33.46	29.03	17.73	17.25	17.02	199.48	238.02	236.26	30.53	17.3333	224.587
PH02Gene01611		-	0	0	0	0.26	0	0	0	0	0	0	0.086667	0
PH02Gene01612		-	0.07	0.06	0.03	0.03	0	0	0	0	0	0.053333	0.01	0
PH02Gene01613		-	0	0	0	0	0	0	0	0	0	0	0	0
PH02Gene01614		-	0	0	0	0	0	0	0	0	0	0	0	0
PH02Gene01615		-	13.25	11.75	12.86	4.61	4	3.73	9.23	6.95	7.14	12.62	4.11333	7.77333
PH02Gene01616		-	3.21	4.27	3.24	1.41	1.66	1.58	0	0.08	0.04	3.57333	1.55	0.04
PH02Gene01617		-	100.03	102.39	104.62	46.41	47.75	46.98	14.66	14.33	13.63	102.347	47.0467	14.2067
PH02Gene01618		-	22.64	21.29	23.5	8.51	7.28	7.39	21.59	19.2	19.89	22.4767	7.72667	20.2267
PH02Gene01619		-	25.33	25.12	30.62	18.74	17.24	18.4	87.71	45.66	51.3	27.0233	18.1267	61.5567
PH02Gene01620		-	19.16	19.57	18.98	6.47	4.87	5.77	2.03	1.57	1.46	19.2367	5.70333	1.68667
PH02Gene01621		-	4.98	5.36	4.41	1.76	1.75	1.92	1.1	0.55	0.52	4.91667	1.81	0.723333
PH02Gene01622		-	12.95	16.12	16.13	3.6	3.5	3.8	12.7	5.63	7.33	15.0667	3.63333	8.55333
PH02Gene01623		-	0	0	0	0	0	0	0	0	0	0	0	0
PH02Gene01624		-	0	0	0	0	0	0	0	0	0	0	0	0
PH02Gene01625		-	38.48	34.71	34.66	25.85	26.03	24.19	26.99	28.48	28.73	35.95	25.3567	28.0667
PH02Gene01626		-	4.42	3.92	3.84	2.89	3.61	3.2	15.11	27.03	23.1	4.06	3.23333	21.7467
PH02Gene01627		-	0.39	0.21	0.21	0	0	0	0	0	0	0.27	0	0
PH02Gene01628		-	0	0	0	0	0	0	0	0	0	0	0	0
PH02Gene01629		-	0.67	1.25	1.1	0.4	0.43	0.51	0.98	0.77	1.13	1.00667	0.446667	0.96
PH02Gene01630		-	1.44	1.16	1.91	0.73	0.71	0.47	1.84	1.03	0.89	1.50333	0.636667	1.25333
PH02Gene01631		-	45.06	47.48	46.99	18.32	18.28	18.04	13.15	14.74	13.01	46.51	18.2133	13.6333
PH02Gene01632		-	0	0	0	0	0	0	0	0	0	0	0	0
PH02Gene01633		-	36.81	30.02	36.94	29.57	27.04	27.42	324.31	359.32	328.04	34.59	28.01	337.223
PH02Gene01634		-	0.65	0.52	0.31	0.27	0.44	0.35	0.7	0.5	0.48	0.493333	0.353333	0.56
PH02Gene01635		-	2.55	2.41	2.14	6.51	6.26	7.03	32.99	27.89	31.84	2.36667	6.6	30.9067
PH02Gene01636		-	3.29	4.61	3.56	1.52	1.7	2.16	3.45	1.6	2.23	3.82	1.79333	2.42667
PH02Gene01637		-	0	0.08	0.22	0	0	0.11	0	0	0	0.1	0.036667	0
PH02Gene01638		-	0	0	0	0	0	0	0	0	0	0	0	0
PH02Gene01639		-	0.47	0.99	0.68	1.59	1.34	1.88	0.08	0.05	0.14	0.713333	1.60333	0.09
PH02Gene01640		-	0.89	1.59	1.31	1.61	1.35	1.81	0.35	0.4	0.56	1.26333	1.59	0.436667
PH02Gene01641		-	0	0	0	0	0	0	0	0	0	0	0	0
PH02Gene01642		-	0.13	0.14	0.18	0	0.05	0	0	0	0	0.15	0.016667	0
PH02Gene01643		-	2.78	2.37	2.66	2.46	2.68	2.5	0.09	0.1	0.03	2.60333	2.54667	0.073333
PH02Gene01644		-	25.87	21.78	19.55	7.92	9.47	5.29	1.42	0.58	1.28	22.4	7.56	1.09333
PH02Gene01645		-	4.81	5.67	4.77	2.12	2.24	2.66	5.09	10.53	6.61	5.08333	2.34	7.41
PH02Gene01646		-	0	0.81	0	0.28	0.71	0.17	0	0	0	0.27	0.386667	0
PH02Gene01647		-	1.22	0.55	0.67	0	0	0.07	0	0	0	0.813333	0.023333	0
PH02Gene01648		-	0	0	0	0	0	0	0	0.26	0	0	0	0.086667
PH02Gene01649		-	0.19	0.14	0.14	0	0	0	0	0	0	0.156667	0	0
PH02Gene01650		-	0	0	0	0	0	0	0	0	0	0	0	0
PH02Gene01651		-	3.74	2.27	2.78	0.46	0.09	0.38	0.43	0.37	0.35	2.93	0.31	0.383333
PH02Gene01652		-	9.96	9.41	10.16	2.61	2.71	3.33	7.33	5.29	5.09	9.84333	2.88333	5.90333
PH02Gene01653		-	48.97	46.66	50.06	24.36	23.95	22.76	134.73	124.6	127.74	48.5633	23.69	129.023
PH02Gene01654		-	0	0	0	0	0	0	0	0	0	0	0	0
PH02Gene01655		-	2.95	4.09	3.57	0.62	0.76	0.56	1.79	0.56	1.07	3.53667	0.646667	1.14
PH02Gene01656		-	0.14	0	0.39	0	0	0	0	0	0	0.176667	0	0
PH02Gene01657		-	49.79	47.81	48.69	37.18	35.77	36.44	58.98	58.83	56.87	48.7633	36.4633	58.2267
PH02Gene01658		-	0.3	0.21	0.18	0.03	0	0	0.54	0.05	0.41	0.23	0.01	0.333333
PH02Gene01659		-	19.12	19.99	17.01	10.64	9.03	9.02	6.82	4.02	4.5	18.7067	9.56333	5.11333
PH02Gene01660		-	16.75	18.62	17.94	6.89	6.96	6.92	3.1	3.25	3.27	17.77	6.92333	3.20667
PH02Gene01661		-	0	0	1.03	0	0	0	0	0	1.51	0.343333	0	0.503333
PH02Gene01662		-	0	0	0	0	0	0	0	0	0	0	0	0
PH02Gene01663		-	0	0	0	0	0	0	0	0	0	0	0	0
PH02Gene01664		-	0.58	0.96	0.76	2.52	1.36	1.44	2.01	1.98	1.64	0.766667	1.77333	1.87667
PH02Gene01665		-	23.46	23.96	22.53	16.81	14.98	13.73	26.04	22.67	27.6	23.3167	15.1733	25.4367
PH02Gene01666		-	115.86	117.08	120.07	54.44	56.09	60.69	26.75	31.33	26.1	117.67	57.0733	28.06
PH02Gene01667		-	1.5	1.04	0.93	0.47	0.23	0.33	0.28	0.16	0.2	1.15667	0.343333	0.213333
PH02Gene01668		-	0	0	0	0	0	0	0	0	0	0	0	0
PH02Gene01669		-	0	0	0	0	0	0	0	0	0.08	0	0	0.026667
PH02Gene01670		-	7.06	8.68	10.1	1.88	3.87	6.72	0.72	0.28	0.52	8.61333	4.15667	0.506667
PH02Gene01671		-	12.61	15.96	14.23	11.11	11.48	13.43	2.74	2.26	2.25	14.2667	12.0067	2.41667
PH02Gene01672		-	0.24	0.32	0.25	0.25	0.14	0.09	0.09	0	0.1	0.27	0.16	0.063333
PH02Gene01673		-	9.64	8.78	6.67	2.31	1.35	3.25	4.56	7.01	3.65	8.36333	2.30333	5.07333
PH02Gene01674		-	0	0	0	0	0	0	0	0	0	0	0	0
PH02Gene01675		-	0.68	0.75	2.22	1.61	0.94	0	1.02	0	2.19	1.21667	0.85	1.07
PH02Gene01676		-	0	0	0	0	0	0	0	0	0	0	0	0
PH02Gene01677		-	0	0	0	0	0	0	0	0	0	0	0	0
PH02Gene01678		-	0	0	0	0.09	0	0	0	0	0	0	0.03	0
PH02Gene01679		-	33.07	34.66	33.31	6.77	7.77	7.38	22.97	19.71	20.96	33.68	7.30667	21.2133
PH02Gene01680		-	14.82	15.04	15.7	3.57	5.17	4.11	1.78	1.38	1.67	15.1867	4.28333	1.61
PH02Gene01681		-	1.32	0.58	0.56	0	0	0	0	0	0	0.82	0	0
PH02Gene01682		-	0	0	0	0	0	0	0	0	0	0	0	0
PH02Gene01683		-	0	0	0	0	0	0	0	0	0	0	0	0
PH02Gene01684		-	0	0	0	0	0	0	0	0	0	0	0	0
PH02Gene01685		-	14.21	14.35	15.33	10.81	10.25	11.41	3.46	2.14	2.63	14.63	10.8233	2.74333
PH02Gene01686		-	36.93	36.49	33.19	14.8	14.78	16.12	22.17	20.12	22.25	35.5367	15.2333	21.5133
PH02Gene01687		-	11.13	10.66	11.7	4.08	4.28	3.81	1.86	0.62	1.68	11.1633	4.05667	1.38667
PH02Gene01688		-	25.34	23.68	26.83	12.02	12.62	11.54	5.51	4.58	6.67	25.2833	12.06	5.58667
PH02Gene01689		-	8.53	11.26	10.82	7.34	6.59	7.99	2.57	2.11	4.55	10.2033	7.30667	3.07667
PH02Gene01690		-	92.45	79.01	83.12	50.82	48.6	48.45	166.2	161.91	166.05	84.86	49.29	164.72
PH02Gene01691		-	0	0	0	0	0	0	0	0	0	0	0	0
PH02Gene01692		-	2.95	3.33	3.72	3.3	1.68	1.76	0.55	1.37	1.4	3.33333	2.24667	1.10667
PH02Gene01693		-	33.85	36.74	33.02	13.16	12.37	11.78	3.5	2.88	4.13	34.5367	12.4367	3.50333
PH02Gene01694		-	0	0	0	0	0	0	0	0	0	0	0	0
PH02Gene01695		-	0	0.18	0	0.28	1.01	1.23	0.49	0.28	0.53	0.06	0.84	0.433333
PH02Gene01696		-	0	0	0	0	0	0	0	0	0	0	0	0
PH02Gene01697		-	5.32	5.2	5.53	2.24	1.91	2.41	1.65	1.39	2.22	5.35	2.18667	1.75333
PH02Gene01698		-	43.59	51.04	49.64	23.7	33.51	25.95	5	3.01	3.54	48.09	27.72	3.85
PH02Gene01699		-	0	0	0	0	0	0	0	0	0	0	0	0
PH02Gene01700		-	26.06	27.94	26.74	17.03	13.07	15.67	18.86	13.84	17.05	26.9133	15.2567	16.5833
PH02Gene01701		-	19.13	18.11	19.7	10.04	9.49	9.61	3.66	2.87	4.18	18.98	9.71333	3.57
PH02Gene01702		-	0.33	0.12	0.29	0.13	0.07	0	0	0	0	0.246667	0.066667	0
PH02Gene01703		-	0	0	0	0	0	0	0	0	0	0	0	0
PH02Gene01704		-	47.55	42.14	45.34	28	26.75	22.55	17.98	19.19	18.88	45.01	25.7667	18.6833
PH02Gene01705		-	1.62	1.83	1.5	0.35	0.46	0.51	0.1	0.06	0.11	1.65	0.44	0.09
PH02Gene01706		-	14.9	15.3	14.31	5.38	5.11	4.67	33.24	40.57	38.59	14.8367	5.05333	37.4667
PH02Gene01707		-	0.55	0.53	0.51	0	0.34	0.21	0.52	0.47	0.56	0.53	0.183333	0.516667
PH02Gene01708		-	12.77	11.26	12.01	4.69	5.45	5.63	11.18	10.65	9.25	12.0133	5.25667	10.36
PH02Gene01709		-	0	0	0	0	0	0	0	0	0	0	0	0
PH02Gene01710		-	14.6	14.12	14.59	8.78	9.01	9.19	61.62	68.45	70	14.4367	8.99333	66.69
PH02Gene01711		-	43.31	46.45	45.7	16.8	15.71	17.19	8.64	6.39	8.58	45.1533	16.5667	7.87
PH02Gene01712		-	0	0	0	0.09	0	0	0	0	0	0	0.03	0
PH02Gene01713		-	37.92	39.03	38.31	21.53	23.15	19.73	10.35	7.07	8.01	38.42	21.47	8.47667
PH02Gene01714		-	14.91	15.61	15.22	6.75	6.59	5.89	17.51	11.71	15.14	15.2467	6.41	14.7867
PH02Gene01715		-	0	0	0	0	0	0	0	0	0	0	0	0
PH02Gene01716		-	1.09	0.88	1.12	0.57	0.46	0.4	6.38	2.91	3.98	1.03	0.476667	4.42333
PH02Gene01717		-	2.44	2.29	3.13	1.77	1.88	2.04	14.94	8.16	10.51	2.62	1.89667	11.2033
PH02Gene01718		-	26	19.8	26.33	30.4	14.97	22.48	47.1	40.35	39.89	24.0433	22.6167	42.4467
PH02Gene01719		-	0	0	0	0	0	0	0	0	0	0	0	0
PH02Gene01720		-	78.14	69.4	71.72	55.96	56.33	57.49	166.51	166.05	166.27	73.0867	56.5933	166.277
PH02Gene01721		-	1.08	0.74	0.78	4.32	5.16	4.63	15.21	20.15	16.53	0.866667	4.70333	17.2967
PH02Gene01722		-	0	0	0	0	0	0	0	0	0	0	0	0
PH02Gene01723		-	3.9	4.38	3.33	1.17	1.03	1.25	0	0.31	0.29	3.87	1.15	0.2
PH02Gene01724		-	2.88	2.42	2.28	0.57	0.7	0.73	1.1	0.42	1.19	2.52667	0.666667	0.903333
PH02Gene01725		-	0.26	0.19	0.09	8.02	0.22	0.07	0	28.1	50.46	0.18	2.77	26.1867
PH02Gene01726		-	0	0	0	0	0	0	0	0	0	0	0	0
PH02Gene01727		-	0.75	0	0.53	0	0	0	0.37	0.43	0.81	0.426667	0	0.536667
PH02Gene01728		-	0	0	0	0	0	0	0	0	0	0	0	0
PH02Gene01729		-	7.43	6.79	8.12	2.4	1.99	2.59	0.48	0.84	0.56	7.44667	2.32667	0.626667
PH02Gene01730		-	37.6	34.82	40.18	12.42	10.37	11.74	14.73	13.13	13.04	37.5333	11.51	13.6333
PH02Gene01731		-	64.5	63.49	60.06	27.94	28.37	29.18	22.34	14.58	17.19	62.6833	28.4967	18.0367
PH02Gene01732		-	25.68	28.28	27.82	13.71	11.29	13.12	73.29	74.66	69.25	27.26	12.7067	72.4
PH02Gene01733		-	57.28	58.12	56.72	47.5	46.6	44.2	53.45	47.64	50.5	57.3733	46.1	50.53
PH02Gene01734		-	49.36	49.87	52.26	14.61	14.52	15.17	36.26	37.95	37.04	50.4967	14.7667	37.0833
PH02Gene01735		-	16.13	19.65	18.09	5.34	4.18	5.83	2.71	1.72	1.95	17.9567	5.11667	2.12667
PH02Gene01736		-	0	0.06	0	0	0	0	0.17	0.1	0.19	0.02	0	0.153333
PH02Gene01737		-	0	0	0	0	0	0	0	0	0	0	0	0
PH02Gene01738		-	0.04	0.14	0.09	0	0	0	0.19	0.21	0.2	0.09	0	0.2
PH02Gene01739		-	0.1	0	0.32	0	0.37	0	0	0.86	0.32	0.14	0.123333	0.393333
PH02Gene01740		-	90.16	95.62	97.03	42.58	39.84	40.71	44.7	36.32	40.39	94.27	41.0433	40.47
PH02Gene01741		-	9.75	9.23	8.72	7.56	6.51	6.14	3.01	2.57	2.55	9.23333	6.73667	2.71
PH02Gene01742		-	3.79	3.52	3.58	1.24	1.31	1.73	1.11	1.31	0.85	3.63	1.42667	1.09
PH02Gene01743		-	8.92	7.27	8.27	3.2	2.9	2.94	3.99	3.8	5.04	8.15333	3.01333	4.27667
PH02Gene01744		-	1.28	1.41	3.1	0.76	3.36	3.05	5.76	5.59	6.74	1.93	2.39	6.03
PH02Gene01745		-	35.41	34.9	37.56	18.43	18.27	17.8	9.49	6.54	8.85	35.9567	18.1667	8.29333
PH02Gene01746		-	0	0	0	0	0	0	0	0	0	0	0	0
PH02Gene01747		-	0	0	0	0	0	0	0	0	0	0	0	0
PH02Gene01748		-	18.71	15.27	16.88	3.23	3.12	3.03	5.37	3.96	5.36	16.9533	3.12667	4.89667
PH02Gene01749		-	51.04	51.88	51.25	19.89	16.92	16.94	7.05	6.3	6.59	51.39	17.9167	6.64667
PH02Gene01750		-	0.05	0.08	0.16	0	0.03	0	0	0	0	0.096667	0.01	0
PH02Gene01751		-	0.23	0.13	0.43	0.07	0.07	0	0	0	0.09	0.263333	0.046667	0.03
PH02Gene01752		-	9.3	11.43	10.48	3.42	3.52	3.35	6.15	4.13	4.35	10.4033	3.43	4.87667
PH02Gene01753		-	25.34	30.35	27.22	14.61	13.6	12.53	9.63	8.62	6.96	27.6367	13.58	8.40333
PH02Gene01754		-	12.56	13.16	14.87	5.54	6.21	5.79	1.82	2.78	2.13	13.53	5.84667	2.24333
PH02Gene01755		-	20.42	23.19	20.32	6.24	6.21	6.37	9.06	10.56	9.98	21.31	6.27333	9.86667
PH02Gene01756		-	0.03	0.06	0.08	0.15	0.31	0.27	0.04	0	0.08	0.056667	0.243333	0.04
PH02Gene01757		-	29.82	28.83	28.94	12.73	10.59	11.01	29.98	29.46	27.03	29.1967	11.4433	28.8233
PH02Gene01758		-	1.58	0	0	0	0	0	0	0	0	0.526667	0	0
PH02Gene01759		-	20.12	25.64	25.63	9.79	9.73	9.45	15.13	20.99	18.9	23.7967	9.65667	18.34
PH02Gene01760		-	0	0	0	0	0	0	0	0	0	0	0	0
PH02Gene01761		-	1.71	1.49	1.65	1.1	0.9	0.87	1.56	2.04	1.69	1.61667	0.956667	1.76333
PH02Gene01762		-	11.27	11.35	11.23	3.47	3.44	2.21	3.39	2.29	4.18	11.2833	3.04	3.28667
PH02Gene01763		-	0	0	0	0	0	0	0	0	0	0	0	0
PH02Gene01764		-	0.21	0.09	0	0.05	0.1	0	0.19	0.07	0.14	0.1	0.05	0.133333
PH02Gene01765		-	8.5	10.16	6.63	8.38	9.85	10.1	46.95	55.44	54.8	8.43	9.44333	52.3967
PH02Gene01766		-	0	0	0	0	0	0	0	0	0	0	0	0
PH02Gene01767		-	44.14	47.17	49.38	19.52	18.89	17.61	3.58	2.69	3.08	46.8967	18.6733	3.11667
PH02Gene01768		-	12.71	14.76	12.26	2.21	1.84	2.42	0.5	0.28	0.07	13.2433	2.15667	0.283333
PH02Gene01769		-	25.04	25.04	26.13	14.19	10.41	12.09	8.16	5.62	5.31	25.4033	12.23	6.36333
PH02Gene01770		-	5.61	6.24	6.85	2.83	2.18	2.03	0.76	0.27	0.77	6.23333	2.34667	0.6
PH02Gene01771		-	73.84	65.78	67.77	14.95	14.67	14.17	41.16	38.42	38.53	69.13	14.5967	39.37
PH02Gene01772		-	79.34	77.9	74.5	36.57	33.71	35.6	86.42	102.64	97.18	77.2467	35.2933	95.4133
PH02Gene01773		-	0	0	0.12	0	0.14	0	0.86	0.99	0.19	0.04	0.046667	0.68
PH02Gene01774		-	0	0.11	0	0.11	0	0	0.14	0	0.15	0.036667	0.036667	0.096667
PH02Gene01775		-	0	0.6	0	0.65	0	0	0	0	0.89	0.2	0.216667	0.296667
PH02Gene01776		-	123.43	111.43	125.18	58.89	51.22	58.94	159.68	148.3	136.77	120.013	56.35	148.25
PH02Gene01777		-	17.8	18.3	19.24	3.21	3.26	3.2	9.32	9.19	8.02	18.4467	3.22333	8.84333
PH02Gene01778		-	7.72	6.13	7.04	2.79	1.9	2.65	0.9	1.13	0.97	6.96333	2.44667	1
PH02Gene01779		-	79.5	72.97	80.11	43.44	45.68	44.48	295.75	249.96	264.33	77.5267	44.5333	270.013
PH02Gene01780		-	0	0	0	0	0	0	0	0	0	0	0	0
PH02Gene01781		-	0	0.06	0	0	0	0.08	0.08	0.19	0	0.02	0.026667	0.09
PH02Gene01782		-	0.48	0.79	0.78	0.68	0.64	0.44	0.41	0.73	0.79	0.683333	0.586667	0.643333
PH02Gene01783		-	7.89	8.11	7.91	2.48	2.16	2.46	2.03	2.82	2.52	7.97	2.36667	2.45667
PH02Gene01784		-	10.73	10.9	12.56	3.48	3	3.06	17.97	33.87	19.63	11.3967	3.18	23.8233
PH02Gene01785		-	17.75	14.82	14.29	5.3	4.84	3.63	11.66	11.61	10.01	15.62	4.59	11.0933
PH02Gene01786		-	1.37	1.68	1.03	0.78	0.16	0.23	0	0.57	0.43	1.36	0.39	0.333333
PH02Gene01787		-	4.29	5.1	4.88	1.14	1.29	1.09	1.65	0.72	0.52	4.75667	1.17333	0.963333
PH02Gene01788		-	103.47	111.86	109.11	34.9	38.93	38.89	9.82	8.19	7.64	108.147	37.5733	8.55
PH02Gene01789		-	0	0	0	0	0	0	0	0	0	0	0	0
PH02Gene01790		-	129.89	122.45	133.59	43.91	38.82	36.48	53.2	42.37	46.68	128.643	39.7367	47.4167
PH02Gene01791		-	1.94	2.82	2.1	0.76	0	1.06	5.79	1.14	2.07	2.28667	0.606667	3
PH02Gene01792		-	42.85	39.31	40.48	15.98	14.81	15.59	8.75	5.57	6.23	40.88	15.46	6.85
PH02Gene01793		-	0	0	0	0	0	0	0	0	0	0	0	0
PH02Gene01794		-	14.54	14.91	13.33	9.52	7.32	7.73	14.04	12.2	12.35	14.26	8.19	12.8633
PH02Gene01795		-	5.67	5.63	5.82	3.18	4.47	1.97	0.76	0.43	0.39	5.70667	3.20667	0.526667
PH02Gene01796		-	4.71	2.39	2.5	0	0.16	0.1	0	0.11	0	3.2	0.086667	0.036667
PH02Gene01797		-	0	0	0	0	0	0	0	0	0	0	0	0
PH02Gene01798		-	6.15	4.49	5.38	1.01	1.18	1.61	0.28	0.12	0.04	5.34	1.26667	0.146667
PH02Gene01799		-	69.27	70.95	75.06	26.85	26.24	24.78	38.4	27.71	30.96	71.76	25.9567	32.3567
PH02Gene01800		-	31.31	37.76	30.41	14.72	15.96	12.72	9.02	4.86	4.13	33.16	14.4667	6.00333
PH02Gene01801		-	46.05	47.12	49.09	22.52	22.1	22.23	25.28	16.01	16.68	47.42	22.2833	19.3233
PH02Gene01802		-	0	0	0	0	0	0	0	0	0	0	0	0
PH02Gene01803		-	0	0	0	0	0	0	0	0	0	0	0	0
PH02Gene01804		-	0.19	0.35	0.13	0.07	0.08	0.09	0.47	0.11	0.1	0.223333	0.08	0.226667
PH02Gene01805		-	54.33	55.39	56.41	26.01	23.36	24.89	142.62	170.88	154.08	55.3767	24.7533	155.86
PH02Gene01806		-	0.62	0.48	0.54	0.08	0	0	0.11	0.06	0.12	0.546667	0.026667	0.096667
PH02Gene01807		-	32.4	34.01	34.13	22.19	23.4	24.15	37.76	41.14	39.06	33.5133	23.2467	39.32
PH02Gene01808		-	12.71	11	11.56	4.29	3.94	4.41	10.67	10.49	11.82	11.7567	4.21333	10.9933
PH02Gene01809		-	0	0	0	0	0	0	0	0	0	0	0	0
PH02Gene01810		-	0	0	0	0	0	0	0	0	0	0	0	0
PH02Gene01811		-	0.17	0.37	0	0	0	0.26	0	0	0	0.18	0.086667	0
PH02Gene01812		-	4.46	3.78	2.73	19.62	18.76	18.18	21.15	16.03	20.86	3.65667	18.8533	19.3467
PH02Gene01813		-	188.22	197.71	192.29	90.96	88.33	89.43	47.11	39.51	41.86	192.74	89.5733	42.8267
PH02Gene01814		-	0.09	0.06	0.09	0	0.04	0	0	0	0	0.08	0.013333	0
PH02Gene01815		-	0	0	0	0	0	0	0	0	0	0	0	0
PH02Gene01816		-	30.85	30.1	30.72	15.76	15.27	13.13	4.75	5.16	4.63	30.5567	14.72	4.84667
PH02Gene01817		-	0	0.01	0.14	0.16	0	0.2	0	0	0	0.05	0.12	0
PH02Gene01818		-	115.54	116.2	107.68	48.99	41.85	39.01	59.58	49.49	55.57	113.14	43.2833	54.88
PH02Gene01819		-	10.96	10.43	11.55	3.03	1.99	3.04	3.3	2.36	2.4	10.98	2.68667	2.68667
PH02Gene01820		-	0.24	0.44	0	0.09	0.1	0.24	0	0	0	0.226667	0.143333	0
PH02Gene01821		-	4.32	4.16	4.82	1.78	1.49	1.56	0.82	0.16	0.66	4.43333	1.61	0.546667
PH02Gene01822		-	0.3	0.26	0.18	0	0.15	0.08	0.17	0.07	0.2	0.246667	0.076667	0.146667
PH02Gene01823		-	0	0	0	0	0	0	0	0	0	0	0	0
PH02Gene01824		-	0	0	0	0	0	0	0	0	0	0	0	0
PH02Gene01825		-	0	0	0	0	0	0	0	0	0	0	0	0
PH02Gene01826		-	0.11	0.21	0.12	0.16	0.12	0.12	0	0.05	0	0.146667	0.133333	0.016667
PH02Gene01827		-	5.96	5.14	5.57	2.2	1.85	1.86	6.88	4.93	5.41	5.55667	1.97	5.74
PH02Gene01828		-	0	0	0	0	0	0	0	0	0	0	0	0
PH02Gene01829		-	0	0	0	0	0	0	0	0	0	0	0	0
PH02Gene01830		-	20.07	21.87	22.56	4.8	5.18	5.28	19.1	13.79	14.76	21.5	5.08667	15.8833
PH02Gene01831		-	0.74	0.96	1.28	0.25	0.26	0.13	0.92	0.62	0.86	0.993333	0.213333	0.8
PH02Gene01832		-	0.95	1.2	1.1	0.21	0.28	0.54	3.11	2.09	1.98	1.08333	0.343333	2.39333
PH02Gene01833		-	0.66	0	0	0.78	0	0	0	0	0	0.22	0.26	0
PH02Gene01834		-	18.76	21.72	19.17	82.93	84.22	81.57	262.04	222.34	228.55	19.8833	82.9067	237.643
PH02Gene01835		-	3.82	4.94	4.61	13.65	15.57	16.58	2.41	2.83	3.05	4.45667	15.2667	2.76333
PH02Gene01836		-	107.09	92.4	110.67	44.95	48.59	47.33	43.05	33.04	36.25	103.387	46.9567	37.4467
PH02Gene01837		-	79.07	71.85	79.13	42.11	40.13	39.2	57.11	51.13	58.01	76.6833	40.48	55.4167
PH02Gene01838		-	20.85	24.39	19.69	9.89	8.49	9.62	7.82	6.57	7.72	21.6433	9.33333	7.37
PH02Gene01839		-	28.57	33.34	28.68	10.34	10.06	8.72	0.66	0.76	1.27	30.1967	9.70667	0.896667
PH02Gene01840		-	109.19	101.72	105.05	39.28	36.8	39.73	127.27	109.11	113.32	105.32	38.6033	116.567
PH02Gene01841		-	81.39	62.37	83.33	17.73	22.29	22.64	0.6	0.69	0.38	75.6967	20.8867	0.556667
PH02Gene01842		-	5.39	6.38	7.03	3.94	3.25	4.2	2.5	2.31	2.45	6.26667	3.79667	2.42
PH02Gene01843		-	0	0	0	0	0	0	0	0	0	0	0	0
PH02Gene01844		-	0	0	0	0	0	0	0	0	0	0	0	0
PH02Gene01845		-	10.12	7.18	9.03	2.52	2.03	2.44	5.33	4.96	5.23	8.77667	2.33	5.17333
PH02Gene01846		-	0.29	0.21	0.2	0	0.24	0	0	0	0	0.233333	0.08	0
PH02Gene01847		-	0	0.41	0	0.55	1.17	0	1.7	1.93	0	0.136667	0.573333	1.21
PH02Gene01848		-	12.98	13.66	11.87	27.36	27.73	26.47	112.86	96.99	90.64	12.8367	27.1867	100.163
PH02Gene01849		-	9.35	4.43	2.7	3.16	0	0	0	3.45	0	5.49333	1.05333	1.15
PH02Gene01850		-	52.45	48.95	53.86	16.85	13.81	16.15	35.77	35.89	35.56	51.7533	15.6033	35.74
PH02Gene01851		-	9.02	8.74	8.95	2.29	2.48	2.02	10.85	8.58	9.31	8.90333	2.26333	9.58
PH02Gene01852		-	35.93	39.75	35.83	15.84	14.58	13.14	9.56	8.78	8.16	37.17	14.52	8.83333
PH02Gene01853		-	0	0	0	0	0	0	0	0	0	0	0	0
PH02Gene01854		-	0	0	0	0	0	0	0	0	0	0	0	0
PH02Gene01855		-	0	0.08	0	0	0	0	0.11	0	0	0.026667	0	0.036667
PH02Gene01856		-	8.28	13.52	12.08	6.02	5.56	5.51	4.52	4.33	5.06	11.2933	5.69667	4.63667
PH02Gene01857		-	4.68	7.09	5.53	2.6	2.86	2.26	2.4	2.85	2.74	5.76667	2.57333	2.66333
PH02Gene01858		-	0	0.11	0	0.12	0	0	0	0	0.16	0.036667	0.04	0.053333
PH02Gene01859		-	2.32	0.79	2.14	2.75	3.1	1.14	1.72	1.87	0.28	1.75	2.33	1.29
PH02Gene01860		-	17.35	20.89	18.25	18.7	23.22	21.62	19.52	23.05	27.09	18.83	21.18	23.22
PH02Gene01861		-	0.03	0	18.48	0	0	8.85	13.69	9.38	6.73	6.17	2.95	9.93333
PH02Gene01862		-	13.87	12.27	13.75	3.4	3.27	2.56	8.55	4.58	6.49	13.2967	3.07667	6.54
PH02Gene01863		-	0.59	0.52	1.01	0	0.15	0.18	0.53	0.41	0.19	0.706667	0.11	0.376667
PH02Gene01864		-	0	0	0	0	0	0	0	0	0	0	0	0
PH02Gene01865		-	0	0	0	0	0	0	0	0	0	0	0	0
PH02Gene01866		-	0	0	0	0	0	0	0	0	0	0	0	0
PH02Gene01867		-	0.4	0	0.21	0	0	0	0.6	0.34	0.32	0.203333	0	0.42
PH02Gene01868		-	0.1	0	0	0	0	0	0	0	0	0.033333	0	0
PH02Gene01869		-	0.35	0	0	0	0	0.27	0	0	0.28	0.116667	0.09	0.093333
PH02Gene01870		-	47.08	30.11	39.99	6.09	9.88	5.95	13.04	15.5	16.34	39.06	7.30667	14.96
PH02Gene01871		-	12.97	12.82	12.62	5.92	5.08	5.34	15.99	15.7	16.57	12.8033	5.44667	16.0867
PH02Gene01872		-	16.38	0	0	0	0	0	0	0	8	5.46	0	2.66667
PH02Gene01873		-	0	0	0	0	0	0	0	0	0	0	0	0
PH02Gene01874		-	0.59	0.09	0.45	0.05	0.05	0.13	0	0.07	0	0.376667	0.076667	0.023333
PH02Gene01875		-	8.11	8.78	9.27	31.58	33.13	33.62	4.53	3.83	4.08	8.72	32.7767	4.14667
PH02Gene01876		-	23.03	25.82	23.2	9.6	11.04	9.22	9.56	11.14	9.87	24.0167	9.95333	10.19
PH02Gene01877		-	17.69	13.45	13.4	56.13	59.8	59.85	39.99	34.54	37.47	14.8467	58.5933	37.3333
PH02Gene01878		-	0.08	0.09	0.08	0.18	0.1	0	0.23	0	0.38	0.083333	0.093333	0.203333
PH02Gene01879		-	18.7	19.33	20.95	10.8	12.7	9.39	10.72	6.64	10.15	19.66	10.9633	9.17
PH02Gene01880		-	14.83	13.24	15.07	5.11	4.29	4.75	9.46	7.26	7.55	14.38	4.71667	8.09
PH02Gene01881		-	0	0	0	0	0	0	0	0	0	0	0	0
PH02Gene01882		-	0	0	0	0	0	0	0	0	0	0	0	0
PH02Gene01883		-	25.45	22.41	23.1	8.33	6.85	9.01	5.33	4.16	5.3	23.6533	8.06333	4.93
PH02Gene01884		-	13.17	14.17	14.28	2.39	1.57	2.02	2.19	1.43	2	13.8733	1.99333	1.87333
PH02Gene01885		-	0	0	0	0	0	0	0	0	0	0	0	0
PH02Gene01886		-	1.99	2.67	3.33	0.69	0.63	0.7	0.06	0.07	0.21	2.66333	0.673333	0.113333
PH02Gene01887		-	1.97	3.57	4.03	0.98	0.87	1.17	0.62	0.36	0.57	3.19	1.00667	0.516667
PH02Gene01888		-	0	0	0	0	0	0	0	0	0	0	0	0
PH02Gene01889		-	0	0	0	0	0	0	0	0	0	0	0	0
PH02Gene01890		-	26.64	30.82	29.36	27.92	27.73	26.91	1.63	0.76	0.93	28.94	27.52	1.10667
PH02Gene01891		-	28.04	30.5	30.78	14.5	13.93	14.3	13.33	10.95	10.13	29.7733	14.2433	11.47
PH02Gene01892		-	0	0	0	0	0	0	0	0	0	0	0	0
PH02Gene01893		-	6.01	7.5	5.63	1.15	1.51	1	1.85	0.96	1.6	6.38	1.22	1.47
PH02Gene01894		-	0	0	0	0	0	0	0	0	0	0	0	0
PH02Gene01895		-	0	0	0	0	0	0	0	0	0	0	0	0
PH02Gene01896		-	0.7	0.6	0.52	0.06	0.03	0.31	0.74	0.4	0.89	0.606667	0.133333	0.676667
PH02Gene01897		-	20.2	24.03	19.9	6.89	4.91	11.02	0	0	0	21.3767	7.60667	0
PH02Gene01898		-	0.82	1.03	0.95	242.95	229.58	221.15	40.58	59.73	55.72	0.933333	231.227	52.01
PH02Gene01899		-	10.65	10.3	10.46	2.33	2.08	2.82	0.99	1.18	1.52	10.47	2.41	1.23
PH02Gene01900		-	0	0	0	0	0.31	0	0	0	0.2	0	0.103333	0.066667
PH02Gene01901		-	13.01	12.72	13.5	5.51	6.01	4.51	8.68	7.69	7.22	13.0767	5.34333	7.86333
PH02Gene01902		-	3.04	4.2	3.35	1.12	2.55	1.94	0.16	0.23	0.17	3.53	1.87	0.186667
PH02Gene01903		-	3.98	4.04	4.24	3.33	3.08	3.22	0.27	0.38	0.44	4.08667	3.21	0.363333
PH02Gene01904		-	2.27	1.5	1.54	0.27	0.22	0.85	0.07	0.34	0.21	1.77	0.446667	0.206667
PH02Gene01905		-	0.78	0.59	0.57	0.1	0.2	0.25	0.06	0.28	0.4	0.646667	0.183333	0.246667
PH02Gene01906		-	0	0	0	0	0	0	0	0	0	0	0	0
PH02Gene01907		-	0.26	0.19	0.46	0	0	0	0	0	0.14	0.303333	0	0.046667
PH02Gene01908		-	11.2	11.02	11.32	3.48	3.27	2.79	10.03	9.8	10.54	11.18	3.18	10.1233
PH02Gene01909		-	0	0	0	0	0	0	0	0	0	0	0	0
PH02Gene01910		-	31.37	33.61	30.72	18.87	15.14	16.68	8.6	7.58	9.72	31.9	16.8967	8.63333
PH02Gene01911		-	24.46	19.2	22.35	3.01	2.69	3.28	18.28	20.12	20.8	22.0033	2.99333	19.7333
PH02Gene01912		-	0.91	0.98	0.85	4.54	5.36	4.23	1.77	1.94	2.41	0.913333	4.71	2.04
PH02Gene01913		-	5.44	7.06	6.6	2.47	1.69	1.72	1.13	0.52	1.35	6.36667	1.96	1
PH02Gene01914		-	1	0.04	1.11	0.22	0	0	1.68	0	0	0.716667	0.073333	0.56
PH02Gene01915		-	14.8	13.29	15.78	3.89	3.69	4.4	15.11	16.9	15.01	14.6233	3.99333	15.6733
PH02Gene01916		-	0	0	0	0	0	0	0	0	0	0	0	0
PH02Gene01917		-	0	0	0	0	0	0	0	0	0	0	0	0
PH02Gene01918		-	0	0	0	0	0	0	0	0	0	0	0	0
PH02Gene01919		-	0.74	0.44	0.46	0.41	0.49	0.86	1.18	1.5	1.43	0.546667	0.586667	1.37
PH02Gene01920		-	15.29	16	15.64	5.45	5.61	5.66	6.66	5.77	6.73	15.6433	5.57333	6.38667
PH02Gene01921		-	0	0	0	0	0.27	0	0.21	0.12	0	0	0.09	0.11
PH02Gene01922		-	9.11	6.7	8.1	0.4	0.64	1.3	0.76	0.58	0	7.97	0.78	0.446667
PH02Gene01923		-	0	0	0	0	0	0	0	0	0	0	0	0
PH02Gene01924		-	6.46	6.14	5.73	1.34	1.59	1.5	7.9	5.45	8.4	6.11	1.47667	7.25
PH02Gene01925		-	19.3	22.51	20.31	56.38	52.72	59.02	173.46	199.32	204.14	20.7067	56.04	192.307
PH02Gene01926		-	1.7	1.26	1.72	3.53	3.26	3.26	10.16	10.36	9.81	1.56	3.35	10.11
PH02Gene01927		-	4.49	3.43	5.53	0.97	0.92	1.19	13.93	7.79	11.13	4.48333	1.02667	10.95
PH02Gene01928		-	0	0	0	0	0	0	0.05	0	0.16	0	0	0.07
PH02Gene01929		-	0.06	0.13	0.09	0.27	0.18	0.09	0	0.1	0.33	0.093333	0.18	0.143333
PH02Gene01930		-	0	0	0	0	0	0	0	0	0	0	0	0
PH02Gene01931		-	0	0	0	0	0	0	0	0	0	0	0	0
PH02Gene01932		-	16.71	15.62	16.03	6.21	7.46	7.18	9.66	6.92	7.99	16.12	6.95	8.19
PH02Gene01933		-	0.72	1.09	0.76	0.31	0.61	0.63	1.76	2.02	1.73	0.856667	0.516667	1.83667
PH02Gene01934		-	0	0	0	0	0	0	0	0	0	0	0	0
PH02Gene01935		-	0	0	0	0	0	0	0	0	0	0	0	0
PH02Gene01936		-	1442.28	1486.47	1380.48	133.85	157.7	151.23	133.82	156.31	159.89	1436.41	147.593	150.007
PH02Gene01937		-	26.7	30.53	28.66	11.66	12.21	13.08	6.08	4.71	5.66	28.63	12.3167	5.48333
PH02Gene01938		-	0	0	0	0	0	0	0	0.03	0	0	0	0.01
PH02Gene01939		-	28.09	21.74	26.4	2.49	1.92	2.17	3.59	5.98	4.02	25.41	2.19333	4.53
PH02Gene01941		-	6.62	8.71	7.29	2.9	2.17	2.42	7.39	4.52	5.47	7.54	2.49667	5.79333
PH02Gene01942		-	0	0	0	0	0	0	0	0	0	0	0	0
PH02Gene01943		-	0	0	0	0	0	0	0	0	0	0	0	0
PH02Gene01944		-	0	0	0	0	0	0	0	0	0	0	0	0
PH02Gene01945		-	0	0	0	0	0	0	0	0	0	0	0	0
PH02Gene01946		-	0	0	0	0	0	0	0	0	0	0	0	0
PH02Gene01947		-	2.92	2.65	1.64	0.31	0.48	0.72	0.24	0.27	0.78	2.40333	0.503333	0.43
PH02Gene01948		-	10.74	10.68	8.49	9.14	9.44	8.02	29.5	24.34	29.13	9.97	8.86667	27.6567
PH02Gene01949		-	0.25	0.27	0	0	0	0.39	0	0	0.4	0.173333	0.13	0.133333
PH02Gene01950		-	0.57	0.52	0.36	2.08	2.23	2.27	8.44	10.9	9.69	0.483333	2.19333	9.67667
PH02Gene01951		-	0.82	0.4	0.53	6.17	6.89	6.48	1.98	1.43	1.16	0.583333	6.51333	1.52333
PH02Gene01952		-	0.64	0.49	0.57	0.03	0.41	0.18	1.66	0.61	1.38	0.566667	0.206667	1.21667
PH02Gene01953		-	3	1.62	0	1.76	0	0	0	0	0	1.54	0.586667	0
PH02Gene01954		-	4.55	4.53	4.6	1.36	1.61	1.75	1.53	1.51	1.09	4.56	1.57333	1.37667
PH02Gene01955		-	1.68	2.07	2.46	1.07	1.37	1.09	5.03	4.73	4.23	2.07	1.17667	4.66333
PH02Gene01956		-	0	0	0	0	0	0	0	0	0	0	0	0
PH02Gene01957		-	0	0	0	0	0	0	0	0	0	0	0	0
PH02Gene01958		-	0.57	0.88	0.38	2.08	0.9	1.07	1.28	0.72	2.05	0.61	1.35	1.35
PH02Gene01959		-	0	0.55	0.53	0	0.32	0.39	0.74	0.86	0.81	0.36	0.236667	0.803333
PH02Gene01960		-	0	0	0.47	0	0.28	0.34	0.33	0.76	0	0.156667	0.206667	0.363333
PH02Gene01961		-	0	0	0	0	0	0	0.28	0	0.3	0	0	0.193333
PH02Gene01962		-	0	0.86	0.42	0.46	0	0	0.59	0	0	0.426667	0.153333	0.196667
PH02Gene01963		-	0.42	0.54	0.28	29.2	38.87	30.86	39.61	42.39	37.83	0.413333	32.9767	39.9433
PH02Gene01964		-	0	0	0	0	0	0	0.05	0	0	0	0	0.016667
PH02Gene01965		-	0.71	0.52	0.37	0.46	0.49	0.33	1.41	1.73	1.57	0.533333	0.426667	1.57
PH02Gene01966		-	0	0	0	0	0	0	0	0	0	0	0	0
PH02Gene01967		-	0	0	0	0	0	0	0	0	0	0	0	0
PH02Gene01968		-	20.82	21.74	21.36	5.75	5.45	5.23	1.07	1.27	1.23	21.3067	5.47667	1.19
PH02Gene01969		-	0	0	0	0	0	0	0	0	0	0	0	0
PH02Gene01970		-	0	0	0	0	0	0	0	0	0	0	0	0
PH02Gene01971		-	0	0	0	0	0	0	0	0	0	0	0	0
PH02Gene01972		-	23.05	21.88	22.92	8.86	7.52	6.66	16.64	12.43	13.33	22.6167	7.68	14.1333
PH02Gene01973		-	0.21	0.03	0.07	0.04	0.04	0	0.74	0.05	0.9	0.103333	0.026667	0.563333
PH02Gene01974		-	5.73	8.85	6.61	3.62	1.69	1.89	8.58	7.38	10.86	7.06333	2.4	8.94
PH02Gene01975		-	39.4	37.75	41.17	17.64	14.93	17.21	89.63	92.68	92.69	39.44	16.5933	91.6667
PH02Gene01976		-	0	0	0	0	0.26	0	0.61	0	0	0	0.086667	0.203333
PH02Gene01977		-	0	0.13	0	0	0	0	0	0	0	0.043333	0	0
PH02Gene01978		-	0	0	0	0	0	0	0	0	0	0	0	0
PH02Gene01979		-	0	1	0.33	0	0	0	0	0	0.49	0.443333	0	0.163333
PH02Gene01980		-	17.14	17.42	15.83	4.03	3.54	5.03	0.21	0.3	0.34	16.7967	4.2	0.283333
PH02Gene01981		-	9.25	5.79	7.12	0	0.59	0.71	0	0	0	7.38667	0.433333	0
PH02Gene01982		-	0.28	0.08	0.15	0	0	0	0	0	0	0.17	0	0
PH02Gene01983		-	0	0	0	3.66	5.5	4.95	7.58	9.07	9.39	0	4.70333	8.68
PH02Gene01984		-	2.49	2.76	2.47	0.86	0.71	1.04	1.1	0.42	0.53	2.57333	0.87	0.683333
PH02Gene01985		-	19.02	20.76	20.3	10.88	10.33	10.59	0.71	0.96	0.87	20.0267	10.6	0.846667
PH02Gene01986		-	14.67	15.7	15.87	3.36	4.23	4.21	7.07	4.35	4.27	15.4133	3.93333	5.23
PH02Gene01987		-	33.4	35.84	31.6	29.92	38.25	32.53	2.55	3.31	3.2	33.6133	33.5667	3.02
PH02Gene01988		-	0	0	0	0	0	0	0	0	0	0	0	0
PH02Gene01989		-	4.46	2.69	2.92	1.47	0.29	0.59	2.24	1.49	2.55	3.35667	0.783333	2.09333
PH02Gene01990		-	6.7	6.93	6.51	1.37	1.2	1.29	0.52	0.57	0.56	6.71333	1.28667	0.55
PH02Gene01991		-	0	0	0	0.38	0	0	0	0	2.13	0	0.126667	0.71
PH02Gene01992		-	2.17	2.42	2.72	1.07	1.1	1.15	0.42	0.44	0.36	2.43667	1.10667	0.406667
PH02Gene01993		-	0	0	0	0	0	0	0	0	0	0	0	0
PH02Gene01994		-	52.34	51.62	49.17	36.08	39.47	35.82	26.98	19.27	19.71	51.0433	37.1233	21.9867
PH02Gene01995		-	0	0	0	0	0	0	0.08	0	0.09	0	0	0.056667
PH02Gene01996		-	0	0	0	0	0	0	0	0	0	0	0	0
PH02Gene01997		-	0	0.17	0.17	0	0.29	0	0	0	0	0.113333	0.096667	0
PH02Gene01998		-	0	0	0	0	0	0	0	0	0	0	0	0
PH02Gene01999		-	30.87	34.51	32.63	20.1	16.67	18.99	1.53	3.03	2.53	32.67	18.5867	2.36333
PH02Gene02000		-	0	0	0	0	0	0	0	0	0	0	0	0
[truncated: 48,938 more rows]

## Sheet: Table S8
Table S8 GO and KEGG gene set enrichment chordal maps for figure 7
T1 VS CK						T2 VS CK						T1 VS CK						T2 VS CK
Gene ID	Gene Name	GO Term	GO ID	log2FC		Gene ID	Gene Name	GO Term	GO ID	log2FC		Gene ID	Gene Name	KEGG Pathway	Pathway ID	log2FC		Gene ID	Gene Name	KEGG Pathway	Pathway ID	log2FC
PH02Gene17129	-	positive regulation of transcription from RNA polymerase II promoter in response to heat stress	GO:0061408	12.0266		PH02Gene10746	-	membrane-bounded organelle	GO:0043227	10.5165		PH02Gene22252	-	Cysteine and methionine metabolism	map00270	4.25577		PH02Gene11392	-	Carbon fixation in photosynthetic organisms	map00710	-4.54293
PH02Gene17129	-	positive regulation of transcription from RNA polymerase II promoter in response to stress	GO:0036003	12.0266		PH02Gene10746	-	intracellular membrane-bounded organelle	GO:0043231	10.5165		PH02Gene09011	-	Cysteine and methionine metabolism	map00270	5.15715		PH02Gene27014	-	Phenylalanine metabolism	map00360	-5.56672
PH02Gene17129	-	DNA-binding transcription factor activity	GO:0003700	12.0266		PH02Gene10747	-	intracellular organelle	GO:0043229	13.5858		PH02Gene14302	-	Carotenoid biosynthesis	map00906	-2.20785		PH02Gene23338	-	Riboflavin metabolism	map00740	3.20177
PH02Gene17129	-	regulation of transcription from RNA polymerase II promoter in response to stress	GO:0043618	12.0266		PH02Gene10747	-	organelle	GO:0043226	13.5858		PH02Gene30299	-	Riboflavin metabolism	map00740	-1.03007		PH02Gene00856	-	N-Glycan biosynthesis	map00510	-4.04095
PH02Gene17129	-	cellular response to heat	GO:0034605	12.0266		PH02Gene10747	-	membrane-bounded organelle	GO:0043227	13.5858		PH02Gene17166	-	Amino sugar and nucleotide sugar metabolism	map00520	11.4407		PH02Gene35108	-	Carotenoid biosynthesis	map00906	-5.56122
PH02Gene17129	-	regulation of DNA-templated transcription in response to stress	GO:0043620	12.0266		PH02Gene10747	-	intracellular membrane-bounded organelle	GO:0043231	13.5858		PH02Gene03550	-	Cysteine and methionine metabolism	map00270	7.08546		PH02Gene16563	-	Arginine and proline metabolism	map00330	6.97623
PH02Gene10746	-	response to heat	GO:0009408	15.9906		PH02Gene10747	-	cellular_component	GO:0005575	13.5858		PH02Gene23029	-	Cysteine and methionine metabolism	map00270	7.77854		PH02Gene40492	-	Carotenoid biosynthesis	map00906	6.17779
PH02Gene10746	-	unfolded protein binding	GO:0051082	15.9906		PH02Gene44635	-	thylakoid membrane	GO:0042651	8.15235		PH02Gene40492	-	Carotenoid biosynthesis	map00906	6.63195		PH02Gene48718	-	Isoquinoline alkaloid biosynthesis	map00950	-5.98298
PH02Gene10746	-	response to temperature stimulus	GO:0009266	15.9906		PH02Gene44635	-	photosynthetic membrane	GO:0034357	8.15235		PH02Gene35533	-	Photosynthesis - antenna proteins	map00196	6.37923		PH02Gene31110	-	Glycosylphosphatidylinositol (GPI)-anchor biosynthesis	map00563	-3.79211
PH02Gene25672	-	response to heat	GO:0009408	19.0444		PH02Gene44635	-	plastid thylakoid membrane	GO:0055035	8.15235		PH02Gene27659	-	Riboflavin metabolism	map00740	-1.33833		PH02Gene20537	-	Peroxisome	map04146	-5.70672
PH02Gene25672	-	response to temperature stimulus	GO:0009266	19.0444		PH02Gene44634	-	intracellular organelle	GO:0043229	12.4088		PH02Gene09168	-	Cysteine and methionine metabolism	map00270	7.34247		PH02Gene28968	-	Carbon fixation in photosynthetic organisms	map00710	-5.75526
PH02Gene31077	-	positive regulation of transcription from RNA polymerase II promoter in response to heat stress	GO:0061408	9.14287		PH02Gene44634	-	organelle	GO:0043226	12.4088		PH02Gene22799	-	Cysteine and methionine metabolism	map00270	4.65378		PH02Gene06607	-	Peroxisome	map04146	4.11073
PH02Gene31077	-	positive regulation of transcription from RNA polymerase II promoter in response to stress	GO:0036003	9.14287		PH02Gene44634	-	membrane-bounded organelle	GO:0043227	12.4088		PH02Gene47032	-	MAPK signaling pathway - plant	map04016	4.9309		PH02Gene35506	-	Arginine and proline metabolism	map00330	6.40613
PH02Gene31077	-	DNA-binding transcription factor activity	GO:0003700	9.14287		PH02Gene44634	-	intracellular membrane-bounded organelle	GO:0043231	12.4088		PH02Gene32841	-	Carotenoid biosynthesis	map00906	6.72103		PH02Gene23529	-	Riboflavin metabolism	map00740	3.26773
PH02Gene31077	-	regulation of transcription from RNA polymerase II promoter in response to stress	GO:0043618	9.14287		PH02Gene44634	-	chloroplast	GO:0009507	12.4088		PH02Gene17689	-	Plant-pathogen interaction	map04626	7.05206		PH02Gene24269	-	Carotenoid biosynthesis	map00906	5.5256
PH02Gene31077	-	cellular response to heat	GO:0034605	9.14287		PH02Gene44634	-	plastid	GO:0009536	12.4088		PH02Gene03440	-	Amino sugar and nucleotide sugar metabolism	map00520	4.47843		PH02Gene24183	-	Arginine and proline metabolism	map00330	5.23495
PH02Gene31077	-	regulation of DNA-templated transcription in response to stress	GO:0043620	9.14287		PH02Gene44634	-	thylakoid membrane	GO:0042651	12.4088		PH02Gene02139	-	Protein processing in endoplasmic reticulum	map04141	16.9988		PH02Gene08791	-	Peroxisome	map04146	-4.30116
PH02Gene36767	-	DNA-binding transcription factor activity	GO:0003700	9.42261		PH02Gene44634	-	photosynthetic membrane	GO:0034357	12.4088		PH02Gene47921	-	Phenylpropanoid biosynthesis	map00940	5.80244		PH02Gene01231	-	Carotenoid biosynthesis	map00906	5.20222
PH02Gene22062	-	positive regulation of transcription from RNA polymerase II promoter in response to heat stress	GO:0061408	12.2209		PH02Gene44634	-	plastid thylakoid membrane	GO:0055035	12.4088		PH02Gene32313	-	Phenylpropanoid biosynthesis	map00940	8.12838		PH02Gene50708	-	Arginine and proline metabolism	map00330	-5.4397
PH02Gene22062	-	positive regulation of transcription from RNA polymerase II promoter in response to stress	GO:0036003	12.2209		PH02Gene25672	-	intracellular organelle	GO:0043229	17.6686		PH02Gene26751	-	Protein processing in endoplasmic reticulum	map04141	16.1453		PH02Gene18044	-	Carotenoid biosynthesis	map00906	4.56715
PH02Gene22062	-	DNA-binding transcription factor activity	GO:0003700	12.2209		PH02Gene25672	-	organelle	GO:0043226	17.6686		PH02Gene44292	-	MAPK signaling pathway - plant	map04016	5.6679		PH02Gene08266	-	Photosynthesis	map00195	4.99338
PH02Gene22062	-	regulation of transcription from RNA polymerase II promoter in response to stress	GO:0043618	12.2209		PH02Gene25672	-	membrane-bounded organelle	GO:0043227	17.6686		PH02Gene44292	-	Plant hormone signal transduction	map04075	5.6679		PH02Gene44774	-	Photosynthesis	map00195	-3.85226
PH02Gene22062	-	cellular response to heat	GO:0034605	12.2209		PH02Gene25672	-	intracellular membrane-bounded organelle	GO:0043231	17.6686		PH02Gene23441	-	Riboflavin metabolism	map00740	1.40133		PH02Gene33094	-	Phenylalanine metabolism	map00360	4.97092
PH02Gene22062	-	regulation of DNA-templated transcription in response to stress	GO:0043620	12.2209		PH02Gene25672	-	chloroplast	GO:0009507	17.6686		PH02Gene26798	-	Cysteine and methionine metabolism	map00270	4.68286		PH02Gene33094	-	Arginine and proline metabolism	map00330	4.97092
PH02Gene27954	-	DNA-binding transcription factor activity	GO:0003700	9.05027		PH02Gene25672	-	plastid	GO:0009536	17.6686		PH02Gene03512	-	MAPK signaling pathway - plant	map04016	4.98446		PH02Gene37152	-	Isoquinoline alkaloid biosynthesis	map00950	-3.34457
PH02Gene06266	-	response to heat	GO:0009408	16.9738		PH02Gene25672	-	cellular_component	GO:0005575	17.6686		PH02Gene03512	-	Plant hormone signal transduction	map04075	4.98446		PH02Gene06633	-	N-Glycan biosynthesis	map00510	-3.35348
PH02Gene06266	-	unfolded protein binding	GO:0051082	16.9738		PH02Gene44636	-	thylakoid membrane	GO:0042651	12.3176		PH02Gene01231	-	Carotenoid biosynthesis	map00906	6.34039		PH02Gene28640	-	Carotenoid biosynthesis	map00906	-4.99424
PH02Gene06266	-	protein folding	GO:0006457	16.9738		PH02Gene44636	-	photosynthetic membrane	GO:0034357	12.3176		PH02Gene48116	-	Protein processing in endoplasmic reticulum	map04141	17.305		PH02Gene12318	-	Photosynthesis	map00195	-6.81141
PH02Gene06266	-	response to temperature stimulus	GO:0009266	16.9738		PH02Gene44636	-	plastid thylakoid membrane	GO:0055035	12.3176		PH02Gene04136	-	Plant-pathogen interaction	map04626	6.27173		PH02Gene20657	-	Arginine and proline metabolism	map00330	6.20707
PH02Gene23029	-	positive regulation of transcription from RNA polymerase II promoter in response to heat stress	GO:0061408	7.77854		PH02Gene10661	-	chloroplast	GO:0009507	6.91933		PH02Gene09681	-	Photosynthesis - antenna proteins	map00196	6.59903		PH02Gene37228	-	Carotenoid biosynthesis	map00906	-5.34781
PH02Gene23029	-	positive regulation of transcription from RNA polymerase II promoter in response to stress	GO:0036003	7.77854		PH02Gene10661	-	plastid	GO:0009536	6.91933		PH02Gene48375	-	Phenylpropanoid biosynthesis	map00940	-5.76418		PH02Gene35962	-	Carbon fixation in photosynthetic organisms	map00710	-3.79124
PH02Gene23029	-	regulation of transcription from RNA polymerase II promoter in response to stress	GO:0043618	7.77854		PH02Gene11050	-	chloroplast	GO:0009507	7.80517		PH02Gene04237	-	Photosynthesis - antenna proteins	map00196	3.17834		PH02Gene09438	-	Glycosylphosphatidylinositol (GPI)-anchor biosynthesis	map00563	-2.81768
PH02Gene23029	-	cellular response to heat	GO:0034605	7.77854		PH02Gene11050	-	plastid	GO:0009536	7.80517		PH02Gene45866	-	Plant-pathogen interaction	map04626	6.79688		PH02Gene03291	-	Phenylalanine metabolism	map00360	5.33445
PH02Gene23029	-	regulation of DNA-templated transcription in response to stress	GO:0043620	7.77854		PH02Gene23023	-	chloroplast	GO:0009507	6.95612		PH02Gene22239	-	MAPK signaling pathway - plant	map04016	4.3586		PH02Gene03291	-	Isoquinoline alkaloid biosynthesis	map00950	5.33445
PH02Gene13772	-	cellular response to heat	GO:0034605	12.1878		PH02Gene23023	-	plastid	GO:0009536	6.95612		PH02Gene00033	-	MAPK signaling pathway - plant	map04016	9.33407		PH02Gene24467	-	N-Glycan biosynthesis	map00510	-3.84593
PH02Gene24886	-	response to heat	GO:0009408	15.9751		PH02Gene19839	-	cellular_component	GO:0005575	15.0345		PH02Gene00033	-	Plant hormone signal transduction	map04075	9.33407		PH02Gene25002	-	Photosynthesis	map00195	-4.57929
PH02Gene24886	-	unfolded protein binding	GO:0051082	15.9751		PH02Gene17166	-	chloroplast	GO:0009507	9.11995		PH02Gene01341	-	Photosynthesis - antenna proteins	map00196	2.92418		PH02Gene11102	-	Glycosylphosphatidylinositol (GPI)-anchor biosynthesis	map00563	-3.11408
PH02Gene24886	-	protein folding	GO:0006457	15.9751		PH02Gene17166	-	plastid	GO:0009536	9.11995		PH02Gene09514	-	Plant hormone signal transduction	map04075	4.64553		PH02Gene40340	-	N-Glycan biosynthesis	map00510	4.62366
PH02Gene24886	-	response to temperature stimulus	GO:0009266	15.9751		PH02Gene51123	-	cellular_component	GO:0005575	16.3958		PH02Gene10265	-	Phenylpropanoid biosynthesis	map00940	6.6832		PH02Gene41191	-	Peroxisome	map04146	4.8505
PH02Gene00565	-	positive regulation of transcription from RNA polymerase II promoter in response to heat stress	GO:0061408	9.76443		PH02Gene20320	-	chloroplast	GO:0009507	8.5143		PH02Gene29008	-	Phenylpropanoid biosynthesis	map00940	5.10085		PH02Gene13012	-	Carbon fixation in photosynthetic organisms	map00710	-4.09906
PH02Gene00565	-	positive regulation of transcription from RNA polymerase II promoter in response to stress	GO:0036003	9.76443		PH02Gene20320	-	plastid	GO:0009536	8.5143		PH02Gene18044	-	Carotenoid biosynthesis	map00906	2.8058		PH02Gene31171	-	Isoquinoline alkaloid biosynthesis	map00950	-3.2996
PH02Gene00565	-	DNA-binding transcription factor activity	GO:0003700	9.76443		PH02Gene20320	-	thylakoid membrane	GO:0042651	8.5143		PH02Gene41053	-	Plant-pathogen interaction	map04626	6.84183		PH02Gene35243	-	Carbon fixation in photosynthetic organisms	map00710	-3.70639
PH02Gene00565	-	regulation of transcription from RNA polymerase II promoter in response to stress	GO:0043618	9.76443		PH02Gene20320	-	photosynthetic membrane	GO:0034357	8.5143		PH02Gene22223	-	Protein processing in endoplasmic reticulum	map04141	16.1434		PH02Gene13951	-	Carbon fixation in photosynthetic organisms	map00710	-4.08392
PH02Gene00565	-	cellular response to heat	GO:0034605	9.76443		PH02Gene20320	-	plastid thylakoid membrane	GO:0055035	8.5143		PH02Gene04344	-	MAPK signaling pathway - plant	map04016	4.67495		PH02Gene36461	-	Glycosylphosphatidylinositol (GPI)-anchor biosynthesis	map00563	-3.4154
PH02Gene00565	-	regulation of DNA-templated transcription in response to stress	GO:0043620	9.76443		PH02Gene13098	-	thylakoid membrane	GO:0042651	-6.9896		PH02Gene04344	-	Amino sugar and nucleotide sugar metabolism	map00520	4.67495		PH02Gene38707	-	Riboflavin metabolism	map00740	6.84086
PH02Gene01898	-	positive regulation of transcription from RNA polymerase II promoter in response to heat stress	GO:0061408	9.04186		PH02Gene13098	-	photosynthetic membrane	GO:0034357	-6.9896		PH02Gene07542	-	Plant-pathogen interaction	map04626	6.4512		PH02Gene42529	-	N-Glycan biosynthesis	map00510	-3.41403
PH02Gene01898	-	positive regulation of transcription from RNA polymerase II promoter in response to stress	GO:0036003	9.04186		PH02Gene13098	-	plastid thylakoid membrane	GO:0055035	-6.9896		PH02Gene06280	-	Riboflavin metabolism	map00740	1.71522		PH02Gene43486	-	Photosynthesis	map00195	-7.24732
PH02Gene01898	-	regulation of transcription from RNA polymerase II promoter in response to stress	GO:0043618	9.04186		PH02Gene16731	-	intracellular organelle	GO:0043229	10.8736		PH02Gene30313	-	Carotenoid biosynthesis	map00906	1.98617		PH02Gene02003	-	N-Glycan biosynthesis	map00510	-4.55724
PH02Gene01898	-	cellular response to heat	GO:0034605	9.04186		PH02Gene16731	-	organelle	GO:0043226	10.8736		PH02Gene27441	-	Photosynthesis - antenna proteins	map00196	6.78698		PH02Gene41271	-	N-Glycan biosynthesis	map00510	-4.76334
PH02Gene01898	-	regulation of DNA-templated transcription in response to stress	GO:0043620	9.04186		PH02Gene09089	-	cellular_component	GO:0005575	15.1829		PH02Gene48971	-	Phenylpropanoid biosynthesis	map00940	5.16363		PH02Gene01950	-	Carotenoid biosynthesis	map00906	5.12758
PH02Gene32696	-	positive regulation of transcription from RNA polymerase II promoter in response to heat stress	GO:0061408	7.94067		PH02Gene10024	-	thylakoid membrane	GO:0042651	10.0491		PH02Gene03149	-	Riboflavin metabolism	map00740	3.47172		PH02Gene24438	-	Riboflavin metabolism	map00740	-3.53146
PH02Gene32696	-	positive regulation of transcription from RNA polymerase II promoter in response to stress	GO:0036003	7.94067		PH02Gene10024	-	photosynthetic membrane	GO:0034357	10.0491		PH02Gene39413	-	Amino sugar and nucleotide sugar metabolism	map00520	5.64485		PH02Gene23370	-	Carbon fixation in photosynthetic organisms	map00710	-3.83241
PH02Gene32696	-	regulation of transcription from RNA polymerase II promoter in response to stress	GO:0043618	7.94067		PH02Gene10024	-	plastid thylakoid membrane	GO:0055035	10.0491		PH02Gene17969	-	Amino sugar and nucleotide sugar metabolism	map00520	4.14201		PH02Gene33191	-	Peroxisome	map04146	5.18451
PH02Gene32696	-	cellular response to heat	GO:0034605	7.94067		PH02Gene14139	-	intracellular organelle	GO:0043229	16.8194		PH02Gene30913	-	Plant-pathogen interaction	map04626	8.16952		PH02Gene43006	-	Photosynthesis	map00195	-4.06454
PH02Gene32696	-	regulation of DNA-templated transcription in response to stress	GO:0043620	7.94067		PH02Gene14139	-	organelle	GO:0043226	16.8194		PH02Gene09089	-	Plant-pathogen interaction	map04626	15.7727		PH02Gene06395	-	Peroxisome	map04146	-4.63204
PH02Gene09168	-	positive regulation of transcription from RNA polymerase II promoter in response to heat stress	GO:0061408	7.34247		PH02Gene14139	-	cellular_component	GO:0005575	16.8194		PH02Gene10746	-	Protein processing in endoplasmic reticulum	map04141	15.9906		PH02Gene06032	-	N-Glycan biosynthesis	map00510	-3.64945
PH02Gene09168	-	positive regulation of transcription from RNA polymerase II promoter in response to stress	GO:0036003	7.34247		PH02Gene46630	-	intracellular organelle	GO:0043229	10.9447		PH02Gene10747	-	Protein processing in endoplasmic reticulum	map04141	16.6516		PH02Gene18813	-	Peroxisome	map04146	4.72231
PH02Gene09168	-	regulation of transcription from RNA polymerase II promoter in response to stress	GO:0043618	7.34247		PH02Gene46630	-	organelle	GO:0043226	10.9447		PH02Gene01950	-	Carotenoid biosynthesis	map00906	3.37985		PH02Gene15424	-	Peroxisome	map04146	-4.03575
PH02Gene09168	-	regulation of DNA-templated transcription in response to stress	GO:0043620	7.34247		PH02Gene46630	-	membrane-bounded organelle	GO:0043227	10.9447		PH02Gene15622	-	Plant-pathogen interaction	map04626	6.58773		PH02Gene32841	-	Carotenoid biosynthesis	map00906	7.15308
PH02Gene08115	-	DNA-binding transcription factor activity	GO:0003700	10.3788		PH02Gene46630	-	intracellular membrane-bounded organelle	GO:0043231	10.9447		PH02Gene36763	-	Phenylpropanoid biosynthesis	map00940	-4.82462		PH02Gene38920	-	Carbon fixation in photosynthetic organisms	map00710	6.33796
PH02Gene14139	-	response to heat	GO:0009408	20.0925		PH02Gene20087	-	cellular_component	GO:0005575	15.4994		PH02Gene49901	-	Phenylpropanoid biosynthesis	map00940	6.17526		PH02Gene37562	-	Photosynthesis	map00195	-5.37482
PH02Gene14139	-	response to temperature stimulus	GO:0009266	20.0925		PH02Gene30753	-	intracellular organelle	GO:0043229	11.7924		PH02Gene49412	-	Photosynthesis - antenna proteins	map00196	1.89432		PH02Gene15758	-	Riboflavin metabolism	map00740	-4.32036
PH02Gene02139	-	unfolded protein binding	GO:0051082	16.9988		PH02Gene30753	-	organelle	GO:0043226	11.7924		PH02Gene16680	-	MAPK signaling pathway - plant	map04016	4.2904		PH02Gene37978	-	Peroxisome	map04146	4.65709
PH02Gene02139	-	protein folding	GO:0006457	16.9988		PH02Gene30753	-	membrane-bounded organelle	GO:0043227	11.7924		PH02Gene00210	-	MAPK signaling pathway - plant	map04016	4.22863		PH02Gene16216	-	Phenylalanine metabolism	map00360	-4.65654
PH02Gene05443	-	DNA-binding transcription factor activity	GO:0003700	9.395		PH02Gene30753	-	intracellular membrane-bounded organelle	GO:0043231	11.7924		PH02Gene32077	-	MAPK signaling pathway - plant	map04016	-6.88701		PH02Gene21575	-	Riboflavin metabolism	map00740	-3.96334
PH02Gene49010	-	protein folding	GO:0006457	15.5208		PH02Gene00826	-	chloroplast	GO:0009507	-8.67381		PH02Gene32077	-	Plant hormone signal transduction	map04075	-6.88701		PH02Gene36102	-	Glycosylphosphatidylinositol (GPI)-anchor biosynthesis	map00563	-3.39827
PH02Gene01373	-	unfolded protein binding	GO:0051082	21.1132		PH02Gene00826	-	plastid	GO:0009536	-8.67381		PH02Gene00881	-	Carotenoid biosynthesis	map00906	3.12553		PH02Gene12127	-	Photosynthesis	map00195	-5.30577
PH02Gene01373	-	protein folding	GO:0006457	21.1132		PH02Gene00826	-	thylakoid membrane	GO:0042651	-8.67381		PH02Gene45538	-	Photosynthesis - antenna proteins	map00196	1.86199		PH02Gene15419	-	Peroxisome	map04146	-4.08262
PH02Gene22223	-	response to heat	GO:0009408	16.1434		PH02Gene00826	-	photosynthetic membrane	GO:0034357	-8.67381		PH02Gene20475	-	Phenylpropanoid biosynthesis	map00940	-6.16008		PH02Gene46592	-	Photosynthesis	map00195	-6.70762
PH02Gene22223	-	unfolded protein binding	GO:0051082	16.1434		PH02Gene00826	-	plastid thylakoid membrane	GO:0055035	-8.67381		PH02Gene05831	-	Plant hormone signal transduction	map04075	4.63593		PH02Gene39337	-	Isoquinoline alkaloid biosynthesis	map00950	2.94246
PH02Gene22223	-	protein folding	GO:0006457	16.1434		PH02Gene01373	-	cellular_component	GO:0005575	15.9564		PH02Gene22679	-	Amino sugar and nucleotide sugar metabolism	map00520	4.85776		PH02Gene05672	-	Glycosylphosphatidylinositol (GPI)-anchor biosynthesis	map00563	-3.69972
PH02Gene22223	-	response to temperature stimulus	GO:0009266	16.1434		PH02Gene22223	-	cellular_component	GO:0005575	14.2299		PH02Gene03498	-	Protein processing in endoplasmic reticulum	map04141	18.6521		PH02Gene35412	-	Glycosylphosphatidylinositol (GPI)-anchor biosynthesis	map00563	-2.56986
PH02Gene03498	-	response to heat	GO:0009408	18.6521		PH02Gene49293	-	intracellular organelle	GO:0043229	10.8392		PH02Gene08292	-	Carotenoid biosynthesis	map00906	2.03977		PH02Gene47696	-	Phenylalanine metabolism	map00360	-4.14813
PH02Gene03498	-	unfolded protein binding	GO:0051082	18.6521		PH02Gene49293	-	organelle	GO:0043226	10.8392		PH02Gene48402	-	Plant-pathogen interaction	map04626	5.81914		PH02Gene12605	-	Isoquinoline alkaloid biosynthesis	map00950	-2.96629
PH02Gene03498	-	protein folding	GO:0006457	18.6521		PH02Gene49293	-	membrane-bounded organelle	GO:0043227	10.8392		PH02Gene27186	-	Plant hormone signal transduction	map04075	6.5203		PH02Gene47695	-	Phenylalanine metabolism	map00360	-4.2512
PH02Gene03498	-	response to temperature stimulus	GO:0009266	18.6521		PH02Gene49293	-	intracellular membrane-bounded organelle	GO:0043231	10.8392		PH02Gene07581	-	Carotenoid biosynthesis	map00906	5.22718		PH02Gene47693	-	Phenylalanine metabolism	map00360	-4.11644
PH02Gene24233	-	response to heat	GO:0009408	14.3795		PH02Gene32841	-	chloroplast	GO:0009507	7.15308		PH02Gene13525	-	Cysteine and methionine metabolism	map00270	-3.57255		PH02Gene22988	-	Arginine and proline metabolism	map00330	4.62811
PH02Gene24233	-	response to temperature stimulus	GO:0009266	14.3795		PH02Gene32841	-	plastid	GO:0009536	7.15308		PH02Gene16951	-	Cysteine and methionine metabolism	map00270	10.1982		PH02Gene11414	-	Arginine and proline metabolism	map00330	4.77691
PH02Gene26751	-	unfolded protein binding	GO:0051082	16.1453		PH02Gene26751	-	cellular_component	GO:0005575	14.9419		PH02Gene50748	-	Amino sugar and nucleotide sugar metabolism	map00520	6.29678		PH02Gene26560	-	Phenylalanine metabolism	map00360	3.53573
PH02Gene26751	-	protein folding	GO:0006457	16.1453		PH02Gene06505	-	intracellular organelle	GO:0043229	11.0607		PH02Gene29936	-	Riboflavin metabolism	map00740	2.10097		PH02Gene26560	-	Isoquinoline alkaloid biosynthesis	map00950	3.53573
PH02Gene23182	-	DNA-binding transcription factor activity	GO:0003700	11.6694		PH02Gene06505	-	organelle	GO:0043226	11.0607		PH02Gene25672	-	Protein processing in endoplasmic reticulum	map04141	19.0444		PH02Gene41897	-	Riboflavin metabolism	map00740	3.75017
PH02Gene16951	-	positive regulation of transcription from RNA polymerase II promoter in response to heat stress	GO:0061408	10.1982		PH02Gene06505	-	membrane-bounded organelle	GO:0043227	11.0607		PH02Gene51303	-	Amino sugar and nucleotide sugar metabolism	map00520	5.07925		PH02Gene04280	-	Photosynthesis	map00195	-3.66004
PH02Gene16951	-	positive regulation of transcription from RNA polymerase II promoter in response to stress	GO:0036003	10.1982		PH02Gene06505	-	intracellular membrane-bounded organelle	GO:0043231	11.0607		PH02Gene24166	-	Plant hormone signal transduction	map04075	4.74006		PH02Gene40449	-	Phenylalanine metabolism	map00360	-7.31267
PH02Gene16951	-	DNA-binding transcription factor activity	GO:0003700	10.1982		PH02Gene13910	-	membrane-bounded organelle	GO:0043227	10.5448		PH02Gene06266	-	Protein processing in endoplasmic reticulum	map04141	16.9738		PH02Gene15799	-	Arginine and proline metabolism	map00330	4.89337
PH02Gene16951	-	regulation of transcription from RNA polymerase II promoter in response to stress	GO:0043618	10.1982		PH02Gene13910	-	intracellular membrane-bounded organelle	GO:0043231	10.5448		PH02Gene27178	-	Plant hormone signal transduction	map04075	6.85963		PH02Gene26874	-	Phenylalanine metabolism	map00360	-4.72933
PH02Gene16951	-	cellular response to heat	GO:0034605	10.1982		PH02Gene17784	-	thylakoid membrane	GO:0042651	-8.39221		PH02Gene16949	-	Cysteine and methionine metabolism	map00270	7.54988		PH02Gene26874	-	Isoquinoline alkaloid biosynthesis	map00950	-4.72933
PH02Gene16951	-	regulation of DNA-templated transcription in response to stress	GO:0043620	10.1982		PH02Gene17784	-	photosynthetic membrane	GO:0034357	-8.39221		PH02Gene43305	-	Amino sugar and nucleotide sugar metabolism	map00520	3.98936		PH02Gene01841	-	Isoquinoline alkaloid biosynthesis	map00950	-6.25567
PH02Gene09089	-	response to heat	GO:0009408	15.7727		PH02Gene17784	-	plastid thylakoid membrane	GO:0055035	-8.39221		PH02Gene41897	-	Riboflavin metabolism	map00740	1.59579		PH02Gene43287	-	Glycosylphosphatidylinositol (GPI)-anchor biosynthesis	map00563	-3.20785
PH02Gene09089	-	unfolded protein binding	GO:0051082	15.7727		PH02Gene26679	-	thylakoid membrane	GO:0042651	-6.79385		PH02Gene02744	-	Plant hormone signal transduction	map04075	6.535		PH02Gene07615	-	N-Glycan biosynthesis	map00510	-3.65967
PH02Gene09089	-	protein folding	GO:0006457	15.7727		PH02Gene26679	-	photosynthetic membrane	GO:0034357	-6.79385		PH02Gene14139	-	Protein processing in endoplasmic reticulum	map04141	20.0925		PH02Gene37866	-	Riboflavin metabolism	map00740	-3.65091
PH02Gene09089	-	response to temperature stimulus	GO:0009266	15.7727		PH02Gene26679	-	plastid thylakoid membrane	GO:0055035	-6.79385		PH02Gene32429	-	Photosynthesis - antenna proteins	map00196	6.60587		PH02Gene20603	-	Arginine and proline metabolism	map00330	6.15371
PH02Gene09089	-	cellular response to heat	GO:0034605	15.7727		PH02Gene44209	-	thylakoid membrane	GO:0042651	10.1		PH02Gene25072	-	Plant-pathogen interaction	map04626	7.70354		PH02Gene13117	-	Riboflavin metabolism	map00740	-4.05858
PH02Gene48116	-	response to heat	GO:0009408	17.305		PH02Gene44209	-	photosynthetic membrane	GO:0034357	10.1		PH02Gene47533	-	Photosynthesis - antenna proteins	map00196	1.33792		PH02Gene13118	-	Riboflavin metabolism	map00740	-5.43142
PH02Gene48116	-	unfolded protein binding	GO:0051082	17.305		PH02Gene44209	-	plastid thylakoid membrane	GO:0055035	10.1		PH02Gene05566	-	Amino sugar and nucleotide sugar metabolism	map00520	8.47307		PH02Gene20693	-	Isoquinoline alkaloid biosynthesis	map00950	-3.0535
PH02Gene48116	-	protein folding	GO:0006457	17.305		PH02Gene29154	-	intracellular organelle	GO:0043229	10.5704		PH02Gene37866	-	Riboflavin metabolism	map00740	-1.36226		PH02Gene07696	-	Carbon fixation in photosynthetic organisms	map00710	-4.18744
PH02Gene48116	-	response to temperature stimulus	GO:0009266	17.305		PH02Gene29154	-	organelle	GO:0043226	10.5704		PH02Gene13117	-	Riboflavin metabolism	map00740	-2.97561		PH02Gene50019	-	Glycosylphosphatidylinositol (GPI)-anchor biosynthesis	map00563	3.13564
PH02Gene11863	-	positive regulation of transcription from RNA polymerase II promoter in response to heat stress	GO:0061408	7.19499		PH02Gene29154	-	membrane-bounded organelle	GO:0043227	10.5704		PH02Gene17046	-	Phenylpropanoid biosynthesis	map00940	-4.88976		PH02Gene01159	-	Glycosylphosphatidylinositol (GPI)-anchor biosynthesis	map00563	-1.99788
PH02Gene11863	-	positive regulation of transcription from RNA polymerase II promoter in response to stress	GO:0036003	7.19499		PH02Gene29154	-	intracellular membrane-bounded organelle	GO:0043231	10.5704		PH02Gene13118	-	Riboflavin metabolism	map00740	-2.94139		PH02Gene11332	-	Carbon fixation in photosynthetic organisms	map00710	-5.45215
PH02Gene11863	-	regulation of transcription from RNA polymerase II promoter in response to stress	GO:0043618	7.19499		PH02Gene29154	-	chloroplast	GO:0009507	10.5704		PH02Gene18154	-	Photosynthesis - antenna proteins	map00196	2.673		PH02Gene42077	-	Carotenoid biosynthesis	map00906	5.09501
PH02Gene11863	-	regulation of DNA-templated transcription in response to stress	GO:0043620	7.19499		PH02Gene29154	-	plastid	GO:0009536	10.5704		PH02Gene27067	-	MAPK signaling pathway - plant	map04016	5.1028		PH02Gene41002	-	N-Glycan biosynthesis	map00510	5.39015

## Sheet: Table S9
Table S9 Venn analysis of gene sets after GO and KEGG enrichment analysis in T1 vs. CK and T2 vs. CK groups for figure 7.
Names	total	elements
GO T1 vs CK GO T2 vs CK KEGG T1 vs CK	6	PH02Gene26751
		PH02Gene22223
		PH02Gene10746
		PH02Gene25672
		PH02Gene14139
		PH02Gene09089			Sample Analysis Group	Subgroup No.
GO T2 vs CK KEGG T1 vs CK KEGG T2 vs CK	1	PH02Gene32841			GO T1 vs CK	Group A
GO T1 vs CK GO T2 vs CK	1	PH02Gene01373			GO T2 vs CK	Group B
GO T1 vs CK KEGG T1 vs CK	7	PH02Gene02139			KEGG T1 vs CK	Group C
		PH02Gene16951			KEGG T2 vs CK	Group D
		PH02Gene03498
		PH02Gene48116
		PH02Gene23029
		PH02Gene09168
		PH02Gene06266
GO T2 vs CK KEGG T1 vs CK	2	PH02Gene17166
		PH02Gene10747
KEGG T1 vs CK KEGG T2 vs CK	8	PH02Gene40492
		PH02Gene01231
		PH02Gene41897
		PH02Gene13117
		PH02Gene18044
		PH02Gene01950
		PH02Gene37866
		PH02Gene13118
GO T1 vs CK	16	PH02Gene32696
		PH02Gene17129
		PH02Gene13772
		PH02Gene24233
		PH02Gene23182
		PH02Gene01898
		PH02Gene05443
		PH02Gene08115
		PH02Gene36767
		PH02Gene31077
		PH02Gene27954
		PH02Gene00565
		PH02Gene11863
		PH02Gene24886
		PH02Gene22062
		PH02Gene49010
GO T2 vs CK	23	PH02Gene17784
		PH02Gene46630
		PH02Gene30753
		PH02Gene44635
		PH02Gene00826
		PH02Gene51123
		PH02Gene11050
		PH02Gene23023
		PH02Gene10661
		PH02Gene44634
		PH02Gene13910
		PH02Gene13098
		PH02Gene44209
		PH02Gene19839
		PH02Gene29154
		PH02Gene16731
		PH02Gene10024
		PH02Gene20320
		PH02Gene20087
		PH02Gene44636
		PH02Gene49293
		PH02Gene26679
		PH02Gene06505
KEGG T1 vs CK	71	PH02Gene17046
		PH02Gene01341
		PH02Gene32313
		PH02Gene00033
		PH02Gene48971
		PH02Gene22252
		PH02Gene41053
		PH02Gene03512
		PH02Gene32429
		PH02Gene14302
		PH02Gene45866
		PH02Gene09514
		PH02Gene48375
		PH02Gene07581
		PH02Gene08292
		PH02Gene05831
		PH02Gene32077
		PH02Gene30299
		PH02Gene13525
		PH02Gene05566
		PH02Gene27067
		PH02Gene00881
		PH02Gene26798
		PH02Gene02744
		PH02Gene22799
		PH02Gene27441
		PH02Gene27178
		PH02Gene03149
		PH02Gene22679
		PH02Gene03550
		PH02Gene15622
		PH02Gene07542
		PH02Gene04237
		PH02Gene30913
		PH02Gene36763
		PH02Gene00210
		PH02Gene16949
		PH02Gene29936
		PH02Gene17969
		PH02Gene29008
		PH02Gene47533
		PH02Gene44292
		PH02Gene27659
		PH02Gene45538
		PH02Gene10265
		PH02Gene06280
		PH02Gene20475
		PH02Gene24166
		PH02Gene03440
		PH02Gene22239
		PH02Gene25072
		PH02Gene18154
		PH02Gene50748
		PH02Gene09681
		PH02Gene47921
		PH02Gene04344
		PH02Gene43305
		PH02Gene09011
		PH02Gene27186
		PH02Gene17689
		PH02Gene23441
		PH02Gene16680
		PH02Gene47032
		PH02Gene39413
		PH02Gene30313
		PH02Gene48402
		PH02Gene49901
		PH02Gene04136
		PH02Gene49412
		PH02Gene35533
		PH02Gene51303
KEGG T2 vs CK	87	PH02Gene37228
		PH02Gene02003
		PH02Gene11392
		PH02Gene36461
		PH02Gene28640
		PH02Gene15799
		PH02Gene08791
		PH02Gene00856
		PH02Gene12318
		PH02Gene37562
		PH02Gene28968
		PH02Gene43486
		PH02Gene46592
		PH02Gene33191
		PH02Gene42529
		PH02Gene40340
		PH02Gene41191
		PH02Gene11332
		PH02Gene18813
		PH02Gene27014
		PH02Gene35243
		PH02Gene37152
		PH02Gene39337
		PH02Gene05672
		PH02Gene04280
		PH02Gene24467
		PH02Gene20693
		PH02Gene16216
		PH02Gene48718
		PH02Gene37978
		PH02Gene31171
		PH02Gene23338
		PH02Gene15758
		PH02Gene35506
		PH02Gene40449
		PH02Gene15424
		PH02Gene06607
		PH02Gene13951
		PH02Gene13012
		PH02Gene26874
		PH02Gene36102
		PH02Gene06395
		PH02Gene35962
		PH02Gene47696
		PH02Gene38707
		PH02Gene12127
		PH02Gene33094
		PH02Gene15419
		PH02Gene26560
		PH02Gene50708
		PH02Gene31110
		PH02Gene09438
		PH02Gene35108
		PH02Gene25002
		PH02Gene38920
		PH02Gene44774
		PH02Gene24269
		PH02Gene50019
		PH02Gene20657
		PH02Gene47693
		PH02Gene20537
		PH02Gene06633
		PH02Gene07615
		PH02Gene22988
		PH02Gene41271
		PH02Gene01841
		PH02Gene35412
		PH02Gene47695
		PH02Gene03291
		PH02Gene20603
		PH02Gene11414
		PH02Gene23529
		PH02Gene06032
		PH02Gene41002
		PH02Gene01159
		PH02Gene11102
		PH02Gene42077
		PH02Gene43287
		PH02Gene16563
		PH02Gene23370
		PH02Gene24438
		PH02Gene12605
		PH02Gene24183
		PH02Gene43006
		PH02Gene07696
		PH02Gene21575
		PH02Gene08266

## Sheet: Table S10
Table S10 qRT-PCR validation of gene selection
Ko name	Shared gene	GO annotation	Kegg annotation
HSP20	PH02Gene25672	chloroplast organization	Protein processing in endoplasmic reticulum
HSP20	PH02Gene14139	chloroplast organization	Protein processing in endoplasmic reticulum
HSP90A	PH02Gene09089	protein folding	Plant-pathogen interaction
NCED	PH02Gene32841	abscisic acid biosynthetic process	Plant-pathogen interaction/Carotenoid biosynthesis
HSFF	PH02Gene16951	Cysteine and methionine metabolism/response to heat stress	Cysteine and methionine metabolism
glgC	PH02Gene17166	glycogen biosynthetic process	Amino sugar and nucleotide sugar metabolism
	KEGG T1 vs CK
PYL	PH02Gene00033	abscisic acid-activated signaling pathway	Plant hormone signal transduction
NPR1	PH02Gene27178	defense response to fungus	Plant hormone signal transduction
E1.11.1.7	PH02Gene32313	hydrogen peroxide catabolic process	Phenylpropanoid biosynthesis
bglX	PH02Gene10265	carbohydrate metabolic process	Phenylpropanoid biosynthesis
LHCB1	PH02Gene27441	protein-chromophore linkage	Photosynthesis - antenna proteins
LHCB1	PH02Gene32429	protein-chromophore linkage	Photosynthesis - antenna proteins
TOGT1	PH02Gene36763	integral component of membrane	Phenylpropanoid biosynthesis
	KEGG T1 vs CK and T2 vs CK
NCED	PH02Gene40492	abscisic acid biosynthetic process	Carotenoid biosynthesis
CYP707A	PH02Gene01231	abscisic acid catabolic process	Carotenoid biosynthesis
ribBA	PH02Gene41897	riboflavin biosynthetic process	Riboflavin metabolism
